# Supplementary material for: Array Comparative Genomic Hybridisation and Droplet Digital PCR Uncover Recurrent Copy Number Variation of the TTN Segmental Duplication Region
Source: Genes (Basel). 2022 May 19;13(5):905. doi: 10.3390/genes13050905 (PMC9142044; doi:10.3390/genes13050905)
Supplement: Supplementary file 1 [file genes-13-00905-s001.zip]

Archive with 3 entries (3 files):
- Table S1.xlsx
- Table S10.csv
- Tables S2-S9.pdf
