# Supplementary material for: Array Comparative Genomic Hybridisation and Droplet Digital PCR Uncover Recurrent Copy Number Variation of the TTN Segmental Duplication Region
Source: Genes (Basel). 2022 May 19;13(5):905. doi: 10.3390/genes13050905 (PMC9142044; doi:10.3390/genes13050905)
Supplement: Supplementary file 1 [file genes-13-00905-s001.zip › Table S10.csv]

Sample	DiseaseStatus	Array	TtnBg1	TtnBg2	TtnBgAvg	TtnSD	TtnSDNorm	TtnCGH	TtnCGHRound	TtnBBCN	NebBg1	NebBg2	NebBgAvg	NebTRI	NebTRINorm	NebCGH	NebCGHRound	Run	Well	NebClass	TtnClass	Target	Conc(copies/�L)	Status	Experiment	SampleType	TargetType	Supermix	DyeName(s)	Copies/20�LWell	PoissonConfMax	PoissonConfMin	Accepted Droplets	Positives	Negatives	Ch1+Ch2+	Ch1+Ch2-	Ch1-Ch2+	Ch1-Ch2-	Linkage	CNV	PoissonCNVMax	PoissonCNVMin	ReferenceCopies	Threshold1	ReferenceUsed	Ratio	PoissonRatioMax	PoissonRatioMin
1423	Patient	87	0,061	0,040	0,051	-0,021	-0,072	5,708	6	2,072	0,048	0,057	0,052	0,053	0,000	6,001	6	43	B01	Norm	Norm	Ttn1	216,30	Manual	CNV	Unknown	Unknown	ddPCR Supermix for Probes (no dUTP)	FAM	4325,92	225,04	207,61	14130	2373	11757	107	2266	561	11196	0,00	7,59	8,24	6,94	2,00	5 000	Ago1	3,80	4,12	3,47
1423	Patient	87	0,061	0,040	0,051	-0,021	-0,072	5,708	6	2,072	0,048	0,057	0,052	0,053	0,000	6,001	6	43	B02	Norm	Norm	Ttn1	232,80	Manual	CNV	Unknown	Unknown	ddPCR Supermix for Probes (no dUTP)	FAM	4656,09	241,62	224,06	15089	2709	12380	131	2578	631	11749	0,00	7,64	8,25	7,02	2,00	5 000	Ago1	3,82	4,13	3,51
1531	Patient	87	0,246	0,139	0,192	-0,052	-0,244	5,066	5	2,285	0,180	0,151	0,165	0,216	0,051	6,217	6	49	B01	Norm	Loss	Ttn1	422,96	Manual	CNV	Unknown	Unknown	ddPCR Supermix for Probes (no dUTP)	FAM	8459,12	434,60	411,43	17140	5176	11964	592	4584	1297	10667	2,38	6,16	6,48	5,83	2,00	4 500	Ago1	3,08	3,24	2,92
1531	Patient	87	0,246	0,139	0,192	-0,052	-0,244	5,066	5	2,285	0,180	0,151	0,165	0,216	0,051	6,217	6	50	B02	Norm	Loss	Ttn1	332,56	Manual	CNV	Unknown	Unknown	ddPCR Supermix for Probes (no dUTP)	FAM	6651,18	343,69	321,53	14145	3483	10662	400	3083	1114	9548	3,36	4,99	5,30	4,69	2,00	4 500	Ago1	2,50	2,65	2,35
1803	Patient	66	-0,035	0,002	-0,017	-0,108	-0,092	5,630	6	1,977	-0,051	-0,028	-0,039	-0,064	-0,025	5,897	6	36	B01	Norm	Norm	Ttn1	672,15	Manual	CNV	Unknown	Unknown	ddPCR Supermix for Probes (no dUTP)	FAM	13443,00	687,96	656,55	16619	7233	9386	1206	6027	1551	7835	0,91	6,30	6,58	6,02	2,00	4 500	Ago1	3,15	3,29	3,01
1803	Patient	66	-0,035	0,002	-0,017	-0,108	-0,092	5,630	6	1,977	-0,051	-0,028	-0,039	-0,064	-0,025	5,897	6	36	B02	Norm	Norm	Ttn1	649,78	Manual	CNV	Unknown	Unknown	ddPCR Supermix for Probes (no dUTP)	FAM	12995,54	665,37	634,39	16332	6931	9401	1142	5789	1439	7962	6,92	6,42	6,71	6,13	2,00	4 500	Ago1	3,21	3,36	3,07
2421	Family	58	0,006	0,014	0,010	-0,211	-0,220	5,150	5	2,014	-0,007	0,015	0,004	0,007	-0,011	5,956	6	43	B05	Norm	Loss	Ttn1	1041,06	Manual	CNV	Unknown	Unknown	ddPCR Supermix for Probes (no dUTP)	FAM	20821,26	1063,84	1018,72	14866	8730	6136	2473	6257	1660	4476	12,13	5,43	5,64	5,23	2,00	5 000	Ago1	2,72	2,82	2,61
2421	Family	58	0,006	0,014	0,010	-0,211	-0,220	5,150	5	2,014	-0,007	0,015	0,004	0,007	-0,011	5,956	6	43	B06	Norm	Loss	Ttn1	944,79	Manual	CNV	Unknown	Unknown	ddPCR Supermix for Probes (no dUTP)	FAM	18895,78	966,52	923,45	14131	7801	6330	1745	6056	1463	4867	0,00	6,24	6,50	5,98	2,00	5 000	Ago1	3,12	3,25	2,99
2422	Family	58	0,238	0,257	0,248	0,196	-0,052	5,786	6	2,375	0,155	0,199	0,177	0,159	-0,018	5,926	6	43	B07	Norm	Norm	Ttn1	1647,78	Manual	CNV	Unknown	Unknown	ddPCR Supermix for Probes (no dUTP)	FAM	32955,69	1679,51	1616,89	16596	12506	4090	3394	9112	1167	2923	0,00	8,72	9,02	8,41	2,00	5 000	Ago1	4,36	4,51	4,21
2422	Family	58	0,238	0,257	0,248	0,196	-0,052	5,786	6	2,375	0,155	0,199	0,177	0,159	-0,018	5,926	6	43	B08	Norm	Norm	Ttn1	1630,07	Manual	CNV	Unknown	Unknown	ddPCR Supermix for Probes (no dUTP)	FAM	32601,36	1663,21	1597,84	14925	11191	3734	3214	7977	1021	2713	16,83	8,30	8,60	8,00	2,00	5 000	Ago1	4,15	4,30	4,00
2423	Patient	58	0,142	0,122	0,132	-0,162	-0,294	4,895	5	2,191	0,040	0,068	0,054	0,061	0,007	6,029	6	43	B09	Norm	Loss	Ttn1	563,31	Manual	CNV	Unknown	Unknown	ddPCR Supermix for Probes (no dUTP)	FAM	11266,11	580,37	546,49	11383	4331	7052	564	3767	922	6130	0,00	6,85	7,25	6,44	2,00	5 000	Ago1	3,42	3,63	3,22
2423	Patient	58	0,142	0,122	0,132	-0,162	-0,294	4,895	5	2,191	0,040	0,068	0,054	0,061	0,007	6,029	6	43	B10	Norm	Loss	Ttn1	666,20	Manual	CNV	Unknown	Unknown	ddPCR Supermix for Probes (no dUTP)	FAM	13324,05	686,48	646,27	10024	4334	5690	610	3724	823	4867	0,00	7,34	7,78	6,90	2,00	5 000	Ago1	3,67	3,89	3,45
2813	Patient	66	-0,061	-0,004	-0,033	-0,184	-0,151	5,403	5	1,955	-0,046	0,000	-0,023	-0,006	0,018	6,074	6	43	B11	Norm	Loss	Ttn1	137,82	Manual	CNV	Unknown	Unknown	ddPCR Supermix for Probes (no dUTP)	FAM	2756,46	144,39	131,29	15387	1701	13686	75	1626	585	13101	0,18	5,34	5,82	4,86	2,00	5 000	Ago1	2,67	2,91	2,43
2813	Patient	66	-0,061	-0,004	-0,033	-0,184	-0,151	5,403	5	1,955	-0,046	0,000	-0,023	-0,006	0,018	6,074	6	43	B12	Norm	Loss	Ttn1	143,77	Manual	CNV	Unknown	Unknown	ddPCR Supermix for Probes (no dUTP)	FAM	2875,45	150,86	136,73	13848	1593	12255	78	1515	522	11733	0,90	5,52	6,04	5,00	2,00	5 000	Ago1	2,76	3,02	2,50
3223	Patient	66	-0,110	-0,086	-0,098	-0,104	-0,006	5,973	6	1,869	0,017	0,004	0,011	-0,242	-0,253	5,036	5	36	G02	Loss	Norm	Ttn1	239,95	Manual	CNV	Unknown	Unknown	ddPCR Supermix for Probes (no dUTP)	FAM	4798,98	249,45	230,53	13447	2481	10966	113	2368	571	10395	0,00	7,81	8,48	7,15	2,00	4 500	Ago1	3,91	4,24	3,58
3223	Patient	66	-0,110	-0,086	-0,098	-0,104	-0,006	5,973	6	1,869	0,017	0,004	0,011	-0,242	-0,253	5,036	5	36	H02	Loss	Norm	Ttn1	216,83	Manual	CNV	Unknown	Unknown	ddPCR Supermix for Probes (no dUTP)	FAM	4336,50	225,14	208,57	15673	2638	13035	129	2509	703	12332	0,00	6,76	7,28	6,23	2,00	4 500	Ago1	3,38	3,64	3,12
3344	Patient	78	-0,066	-0,096	-0,081	0,004	0,085	6,365	6	1,891	-0,014	-0,047	-0,031	-0,003	0,028	6,116	6	36	B03	Norm	Norm	Ttn1	1118,18	Manual	CNV	Unknown	Unknown	ddPCR Supermix for Probes (no dUTP)	FAM	22363,69	1142,47	1094,39	14603	8958	5645	2034	6924	1246	4399	5,88	7,47	7,78	7,17	2,00	4 500	Ago1	3,74	3,89	3,58
3344	Patient	78	-0,066	-0,096	-0,081	0,004	0,085	6,365	6	1,891	-0,014	-0,047	-0,031	-0,003	0,028	6,116	6	36	B04	Norm	Norm	Ttn1	622,69	Manual	CNV	Unknown	Unknown	ddPCR Supermix for Probes (no dUTP)	FAM	12453,81	640,58	605,07	11772	4838	6934	867	3971	1223	5711	1,66	5,42	5,70	5,14	2,00	4 500	Ago1	2,71	2,85	2,57
3531	Family	69	-0,019	-0,023	-0,021	0,049	0,070	6,298	6	1,971	0,027	0,014	0,020	0,021	0,001	6,005	6	36	B05	Norm	Norm	Ttn1	215,02	Manual	CNV	Unknown	Unknown	ddPCR Supermix for Probes (no dUTP)	FAM	4300,46	224,46	205,66	12057	2014	10043	66	1948	409	9634	0,00	9,09	10,00	8,19	2,00	4 500	Ago1	4,55	5,00	4,09
3531	Family	69	-0,019	-0,023	-0,021	0,049	0,070	6,298	6	1,971	0,027	0,014	0,020	0,021	0,001	6,005	6	36	B06	Norm	Norm	Ttn1	193,64	Manual	CNV	Unknown	Unknown	ddPCR Supermix for Probes (no dUTP)	FAM	3872,71	201,96	185,37	13818	2097	11721	89	2008	513	11208	0,00	7,39	8,06	6,72	2,00	4 500	Ago1	3,70	4,03	3,36
3532	Family	69	-0,017	-0,017	-0,017	0,029	0,046	6,195	6	1,977	0,033	0,019	0,026	0,016	-0,010	5,960	6	43	G02	Norm	Norm	Ttn1	430,61	Manual	CNV	Unknown	Unknown	ddPCR Supermix for Probes (no dUTP)	FAM	8612,19	444,74	416,64	11905	3649	8256	322	3327	746	7510	0,00	7,79	8,32	7,26	2,00	5 000	Ago1	3,89	4,16	3,63
3532	Family	69	-0,017	-0,017	-0,017	0,029	0,046	6,195	6	1,977	0,033	0,019	0,026	0,016	-0,010	5,960	6	43	H02	Norm	Norm	Ttn1	438,50	Manual	CNV	Unknown	Unknown	ddPCR Supermix for Probes (no dUTP)	FAM	8769,97	450,85	426,28	15909	4950	10959	402	4548	972	9987	0,00	8,25	8,75	7,76	2,00	5 000	Ago1	4,13	4,37	3,88
3533	Patient	67	0,003	0,042	0,022	-0,060	-0,082	5,667	6	2,031	0,022	0,061	0,042	0,135	0,094	6,404	6	44	B01	Norm	Norm	Ttn1	587,23	Manual	CNV	Unknown	Unknown	ddPCR Supermix for Probes (no dUTP)	FAM	11744,54	601,52	573,10	17048	6699	10349	805	5894	1250	9099	0,00	7,77	8,16	7,39	2,00	4 500	Ago1	3,89	4,08	3,69
3533	Patient	67	0,003	0,042	0,022	-0,060	-0,082	5,667	6	2,031	0,022	0,061	0,042	0,135	0,094	6,404	6	44	B02	Norm	Norm	Ttn1	553,64	Manual	CNV	Unknown	Unknown	ddPCR Supermix for Probes (no dUTP)	FAM	11072,86	566,38	541,04	19903	7471	12432	904	6567	1394	11038	4,42	7,67	8,03	7,31	2,00	4 500	Ago1	3,84	4,02	3,66
3611	Family	69	-0,045	-0,022	-0,034	0,000	0,034	6,144	6	1,954	0,008	0,006	0,007	-0,004	-0,012	5,952	6	44	B03	Norm	Norm	Ttn1	215,75	Manual	CNV	Unknown	Unknown	ddPCR Supermix for Probes (no dUTP)	FAM	4315,09	223,54	208,02	17767	2977	14790	130	2847	475	14315	2,36	10,59	11,51	9,66	2,00	4 500	Ago1	5,29	5,76	4,83
3611	Family	69	-0,045	-0,022	-0,034	0,000	0,034	6,144	6	1,954	0,008	0,006	0,007	-0,004	-0,012	5,952	6	44	B04	Norm	Norm	Ttn1	205,42	Manual	CNV	Unknown	Unknown	ddPCR Supermix for Probes (no dUTP)	FAM	4108,44	212,93	197,96	18107	2901	15206	133	2768	625	14581	0,93	8,17	8,82	7,51	2,00	4 500	Ago1	4,08	4,41	3,76
3612	Family	69	-0,084	0,002	-0,041	-0,193	-0,152	5,400	5	1,943	-0,014	0,046	0,016	-0,047	-0,063	5,745	6	37	B01	Norm	Loss	Ttn1	2790,28	Manual	CNV	Unknown	Unknown	ddPCR Supermix for Probes (no dUTP)	FAM	55805,57	2856,11	2727,93	12602	11426	1176	6438	4988	610	566	103,60	5,79	5,98	5,60	2,00	4 500	Ago1	2,89	2,99	2,80
3612	Family	69	-0,084	0,002	-0,041	-0,193	-0,152	5,400	5	1,943	-0,014	0,046	0,016	-0,047	-0,063	5,745	6	37	B02	Norm	Loss	Ttn1	4285,47	Manual	CNV	Unknown	Unknown	ddPCR Supermix for Probes (no dUTP)	FAM	85709,33	4417,49	4166,78	12680	12348	332	7736	4612	187	145	178,83	7,43	7,71	7,15	2,00	4 500	Ago1	3,72	3,85	3,58
3613	Patient	55	0,100	0,096	0,098	0,138	0,040	6,169	6	2,141	0,078	0,071	0,075	0,094	0,019	6,080	6	37	B04	Norm	Norm	Ttn1	202,55	Manual	CNV	Unknown	Unknown	ddPCR Supermix for Probes (no dUTP)	FAM	4050,97	211,19	193,97	13461	2129	11332	85	2044	463	10869	0,00	8,28	9,06	7,51	2,00	4 500	Ago1	4,14	4,53	3,75
3613	Patient	55	0,100	0,096	0,098	0,138	0,040	6,169	6	2,141	0,078	0,071	0,075	0,094	0,019	6,080	6	49	C06	Norm	Norm	Ttn1	180,40	Manual	CNV	Unknown	Unknown	ddPCR Supermix for Probes (no dUTP)	FAM	3607,92	187,71	173,13	16580	2357	14223	96	2261	547	13676	0,40	7,75	8,43	7,08	2,00	4 500	Ago1	3,88	4,21	3,54
3813	Patient	62	0,063	0,022	0,042	0,058	-0,027	5,888	6	2,060	0,038	0,028	0,033	-0,006	-0,039	5,839	6	37	B05	Norm	Norm	Ttn1	938,91	Manual	CNV	Unknown	Unknown	ddPCR Supermix for Probes (no dUTP)	FAM	18778,24	961,17	917,06	13352	7341	6011	1497	5844	1211	4800	1,99	7,04	7,35	6,73	2,00	4 500	Ago1	3,52	3,68	3,36
3813	Patient	62	0,063	0,022	0,042	0,058	-0,027	5,888	6	2,060	0,038	0,028	0,033	-0,006	-0,039	5,839	6	37	B06	Norm	Norm	Ttn1	763,93	Manual	CNV	Unknown	Unknown	ddPCR Supermix for Probes (no dUTP)	FAM	15278,55	782,85	745,31	13800	6591	7209	1176	5415	1276	5933	0,97	6,64	6,95	6,33	2,00	4 500	Ago1	3,32	3,47	3,16
4523	Patient	55	-0,098	-0,011	-0,054	-0,020	0,034	6,143	6	1,926	0,015	-0,006	0,004	0,010	0,006	6,024	6	44	B07	Norm	Norm	Ttn1	2771,72	Manual	CNV	Unknown	Unknown	ddPCR Supermix for Probes (no dUTP)	FAM	55434,34	2827,96	2718,04	16835	15239	1596	6450	8789	655	941	23,45	8,59	8,86	8,33	2,00	4 500	Ago1	4,30	4,43	4,16
4523	Patient	55	-0,098	-0,011	-0,054	-0,020	0,034	6,143	6	1,926	0,015	-0,006	0,004	0,010	0,006	6,024	6	44	B08	Norm	Norm	Ttn1	2667,59	Manual	CNV	Unknown	Unknown	ddPCR Supermix for Probes (no dUTP)	FAM	53351,78	2721,21	2616,31	16751	15016	1735	6168	8848	696	1039	17,05	8,60	8,87	8,33	2,00	4 500	Ago1	4,30	4,43	4,17
4533	Patient	56	-0,030	-0,060	-0,045	0,015	0,060	6,255	6	1,939	-0,026	-0,050	-0,038	-0,056	-0,018	5,924	6	44	B09	Norm	Norm	Ttn1	2910,10	Manual	CNV	Unknown	Unknown	ddPCR Supermix for Probes (no dUTP)	FAM	58202,04	2972,88	2850,51	15460	14157	1303	6696	7461	518	785	143,28	7,87	8,12	7,62	2,00	4 500	Ago1	3,94	4,06	3,81
4533	Patient	56	-0,030	-0,060	-0,045	0,015	0,060	6,255	6	1,939	-0,026	-0,050	-0,038	-0,056	-0,018	5,924	6	44	B10	Norm	Norm	Ttn1	3119,37	Manual	CNV	Unknown	Unknown	ddPCR Supermix for Probes (no dUTP)	FAM	62387,39	3191,60	3051,32	14274	13267	1007	6322	6945	404	603	146,29	8,32	8,60	8,05	2,00	4 500	Ago1	4,16	4,30	4,02
4543	Patient	56	-0,014	-0,017	-0,015	0,065	0,080	6,344	6	1,979	0,000	-0,014	-0,007	-0,018	-0,011	5,954	6	44	B11	Norm	Norm	Ttn1	4881,89	Manual	CNV	Unknown	Unknown	ddPCR Supermix for Probes (no dUTP)	FAM	97637,73	5045,23	4738,48	14267	14042	225	9161	4881	139	86	109,86	7,87	8,16	7,57	2,00	4 500	Ago1	3,93	4,08	3,78
4543	Patient	56	-0,014	-0,017	-0,015	0,065	0,080	6,344	6	1,979	0,000	-0,014	-0,007	-0,018	-0,011	5,954	6	44	B12	Norm	Norm	Ttn1	5061,65	Manual	CNV	Unknown	Unknown	ddPCR Supermix for Probes (no dUTP)	FAM	101233,09	5230,51	4914,02	15662	15450	212	10366	5084	133	79	144,21	7,75	8,04	7,47	2,00	4 500	Ago1	3,88	4,02	3,73
4551	Family	71	0,000	-0,058	-0,029	-0,030	-0,001	5,995	6	1,960	-0,011	-0,017	-0,014	0,007	0,021	6,088	6	44	G02	Norm	Norm	Ttn1	356,64	Manual	CNV	Unknown	Unknown	ddPCR Supermix for Probes (no dUTP)	FAM	7132,85	367,67	345,72	15640	4090	11550	311	3779	931	10619	0,00	7,33	7,79	6,86	2,00	4 500	Ago1	3,66	3,90	3,43
4551	Family	71	0,000	-0,058	-0,029	-0,030	-0,001	5,995	6	1,960	-0,011	-0,017	-0,014	0,007	0,021	6,088	6	44	H02	Norm	Norm	Ttn1	377,41	Manual	CNV	Unknown	Unknown	ddPCR Supermix for Probes (no dUTP)	FAM	7548,24	388,64	366,29	16106	4420	11686	376	4044	904	10782	2,70	7,75	8,23	7,27	2,00	4 500	Ago1	3,87	4,12	3,63
4552	Family	71	-0,246	-0,266	-0,256	-0,290	-0,034	5,860	6	1,675	-0,208	-0,217	-0,212	-0,231	-0,019	5,923	6	48	B01	Norm	Norm	Ttn1	1298,69	Manual	CNV	Unknown	Unknown	ddPCR Supermix for Probes (no dUTP)	FAM	25973,81	1322,68	1275,18	19009	12706	6303	3314	9392	1470	4833	28,65	7,62	7,87	7,36	2,00	4 000	Ago1	3,81	3,94	3,68
4552	Family	71	-0,246	-0,266	-0,256	-0,290	-0,034	5,860	6	1,675	-0,208	-0,217	-0,212	-0,231	-0,019	5,923	6	48	B02	Norm	Norm	Ttn1	1408,40	Manual	CNV	Unknown	Unknown	ddPCR Supermix for Probes (no dUTP)	FAM	28167,91	1435,35	1382,04	17298	12073	5225	3367	8706	1252	3973	43,19	7,71	7,97	7,44	2,00	4 000	Ago1	3,85	3,99	3,72
4553	Patient	56	-0,042	-0,076	-0,059	0,118	0,177	6,784	7	1,920	-0,055	-0,064	-0,060	-0,074	-0,015	5,940	6	48	B03	Norm	Gain	Ttn1	819,86	Manual	CNV	Unknown	Unknown	ddPCR Supermix for Probes (no dUTP)	FAM	16397,13	836,98	802,98	18529	9299	9230	1590	7709	1295	7935	21,26	8,23	8,58	7,89	2,00	4 000	Ago1	4,12	4,29	3,94
4553	Patient	56	-0,042	-0,076	-0,059	0,118	0,177	6,784	7	1,920	-0,055	-0,064	-0,060	-0,074	-0,015	5,940	6	48	B04	Norm	Gain	Ttn1	711,96	Manual	CNV	Unknown	Unknown	ddPCR Supermix for Probes (no dUTP)	FAM	14239,19	729,39	694,78	14766	6704	8062	983	5721	1019	7043	12,44	8,31	8,72	7,89	2,00	4 000	Ago1	4,15	4,36	3,95
4583	Patient	62	-0,058	-0,045	-0,051	0,400	0,451	8,203	8	1,930	-0,001	0,001	0,000	0,396	0,396	7,895	8	48	B05	Gain	Gain	Ttn1	560,41	Manual	CNV	Unknown	Unknown	ddPCR Supermix for Probes (no dUTP)	FAM	11208,19	577,07	543,98	11859	4494	7365	345	4149	517	6848	3,16	12,62	13,55	11,70	2,00	4 000	Ago1	6,31	6,77	5,85
4583	Patient	62	-0,058	-0,045	-0,051	0,400	0,451	8,203	8	1,930	-0,001	0,001	0,000	0,396	0,396	7,895	8	48	B06	Gain	Gain	Ttn1	578,97	Manual	CNV	Unknown	Unknown	ddPCR Supermix for Probes (no dUTP)	FAM	11579,39	592,45	565,64	18823	7316	11507	637	6679	963	10544	1,69	11,08	11,68	10,48	2,00	4 000	Ago1	5,54	5,84	5,24
4584	Patient	70	-0,058	-0,010	-0,034	0,392	0,426	8,061	8	1,954	0,001	0,021	0,011	-0,006	-0,017	5,932	6	37	G02	Norm	Gain	Ttn1	161,86	Manual	CNV	Unknown	Unknown	ddPCR Supermix for Probes (no dUTP)	FAM	3237,12	168,94	154,81	15708	2019	13689	67	1952	412	13277	0,48	8,88	9,77	8,00	2,00	4 500	Ago1	4,44	4,89	4,00
4584	Patient	70	-0,058	-0,010	-0,034	0,392	0,426	8,061	8	1,954	0,001	0,021	0,011	-0,006	-0,017	5,932	6	49	D06	Norm	Gain	Ttn1	157,06	Manual	CNV	Unknown	Unknown	ddPCR Supermix for Probes (no dUTP)	FAM	3141,28	163,99	150,18	15931	1991	13940	47	1944	315	13625	0,15	11,62	12,92	10,32	2,00	4 500	Ago1	5,81	6,46	5,16
4653	Patient	62	-0,078	-0,052	-0,065	-0,039	0,026	6,110	6	1,911	-0,014	-0,018	-0,016	0,032	0,048	6,202	6	49	F01	Norm	Norm	Ttn1	147,62	Manual	CNV	Unknown	Unknown	ddPCR Supermix for Probes (no dUTP)	FAM	2952,47	154,02	141,26	17477	2061	15416	79	1982	493	14923	0,91	7,54	8,24	6,84	2,00	4 500	Ago1	3,77	4,12	3,42
4653	Patient	62	-0,078	-0,052	-0,065	-0,039	0,026	6,110	6	1,911	-0,014	-0,018	-0,016	0,032	0,048	6,202	6	50	B03	Norm	Norm	Ttn1	123,93	Manual	CNV	Unknown	Unknown	ddPCR Supermix for Probes (no dUTP)	FAM	2478,57	130,06	117,83	15783	1578	14205	41	1537	500	13705	0,00	6,04	6,63	5,45	2,00	4 500	Ago1	3,02	3,32	2,73
4673	Patient	67	-0,063	-0,083	-0,073	-0,049	0,024	6,102	6	1,901	-0,024	-0,040	-0,032	-0,024	0,009	6,037	6	48	B07	Norm	Norm	Ttn1	792,00	Manual	CNV	Unknown	Unknown	ddPCR Supermix for Probes (no dUTP)	FAM	15840,08	809,15	775,10	17623	8634	8989	1425	7209	1329	7660	11,69	7,92	8,27	7,58	2,00	4 000	Ago1	3,96	4,13	3,79
4673	Patient	67	-0,063	-0,083	-0,073	-0,049	0,024	6,102	6	1,901	-0,024	-0,040	-0,032	-0,024	0,009	6,037	6	48	B08	Norm	Norm	Ttn1	747,13	Manual	CNV	Unknown	Unknown	ddPCR Supermix for Probes (no dUTP)	FAM	14942,56	763,63	730,85	17556	8253	9303	1270	6983	1342	7961	6,24	7,88	8,23	7,54	2,00	4 000	Ago1	3,94	4,12	3,77
4683	Patient	67	0,024	0,094	0,059	0,117	0,058	6,246	6	2,084	0,108	0,125	0,116	0,173	0,056	6,239	6	39	B03	Norm	Norm	Ttn1	543,35	Manual	CNV	Unknown	Unknown	ddPCR Supermix for Probes (no dUTP)	FAM	10866,96	560,34	526,59	10963	4055	6908	472	3583	795	6113	0,65	7,52	8,00	7,05	2,00	4 500	Ago1	3,76	4,00	3,52
4683	Patient	67	0,024	0,094	0,059	0,117	0,058	6,246	6	2,084	0,108	0,125	0,116	0,173	0,056	6,239	6	49	E06	Norm	Norm	Ttn1	401,58	Manual	CNV	Unknown	Unknown	ddPCR Supermix for Probes (no dUTP)	FAM	8031,63	412,82	390,45	17283	4998	12285	394	4604	1009	11276	0,00	8,06	8,54	7,59	2,00	4 500	Ago1	4,03	4,27	3,79
4693	Patient	70	0,326	0,339	0,332	0,395	0,062	6,265	6	2,518	-0,046	-0,011	-0,028	-0,093	-0,065	5,735	6	49	B02	Norm	Norm	Ttn1	793,53	Manual	CNV	Unknown	Unknown	ddPCR Supermix for Probes (no dUTP)	FAM	15870,64	810,46	776,84	18119	8889	9230	1786	7103	1524	7706	25,02	6,69	6,96	6,42	2,00	4 500	Ago1	3,34	3,48	3,21
4693	Patient	70	0,326	0,339	0,332	0,395	0,062	6,265	6	2,518	-0,046	-0,011	-0,028	-0,093	-0,065	5,735	6	50	B04	Norm	Norm	Ttn1	976,79	Manual	CNV	Unknown	Unknown	ddPCR Supermix for Probes (no dUTP)	FAM	19535,83	998,57	955,41	14773	8333	6440	2085	6248	1506	4934	14,26	5,96	6,20	5,73	2,00	4 500	Ago1	2,98	3,10	2,86
4713	Patient	74	0,041	-0,022	0,010	0,187	0,177	6,784	7	2,013	0,009	-0,051	-0,021	0,028	0,049	6,209	6	39	B05	Norm	Gain	Ttn1	334,50	Manual	CNV	Unknown	Unknown	ddPCR Supermix for Probes (no dUTP)	FAM	6690,08	347,92	321,24	9823	2431	7392	178	2253	504	6888	1,58	7,90	8,57	7,23	2,00	4 500	Ago1	3,95	4,29	3,62
4713	Patient	74	0,041	-0,022	0,010	0,187	0,177	6,784	7	2,013	0,009	-0,051	-0,021	0,028	0,049	6,209	6	49	F06	Norm	Gain	Ttn1	251,90	Manual	CNV	Unknown	Unknown	ddPCR Supermix for Probes (no dUTP)	FAM	5038,07	260,74	243,13	16379	3157	13222	158	2999	700	12522	0,00	7,96	8,56	7,36	2,00	4 500	Ago1	3,98	4,28	3,68
4721	Family	76	-0,043	-0,038	-0,040	-0,081	-0,040	5,835	6	1,945	-0,040	-0,015	-0,027	-0,019	0,009	6,037	6	39	B06	Norm	Norm	Ttn1	529,17	Manual	CNV	Unknown	Unknown	ddPCR Supermix for Probes (no dUTP)	FAM	10583,41	542,98	515,52	16028	5806	10222	595	5211	1100	9122	0,00	8,05	8,48	7,61	2,00	4 500	Ago1	4,02	4,24	3,81
4721	Family	76	-0,043	-0,038	-0,040	-0,081	-0,040	5,835	6	1,945	-0,040	-0,015	-0,027	-0,019	0,009	6,037	6	50	H03	Norm	Norm	Ttn1	366,68	Manual	CNV	Unknown	Unknown	ddPCR Supermix for Probes (no dUTP)	FAM	7333,65	377,54	355,92	16644	4457	12187	422	4035	1140	11047	0,40	6,33	6,69	5,96	2,00	4 500	Ago1	3,16	3,35	2,98
4722	Patient	76	-0,004	-0,080	-0,042	-0,230	-0,188	5,265	5	1,943	-0,017	-0,031	-0,024	-0,110	-0,086	5,655	6	48	F01	Norm	Loss	Ttn1	1452,47	Manual	CNV	Unknown	Unknown	ddPCR Supermix for Probes (no dUTP)	FAM	29049,40	1479,84	1425,72	17704	12553	5151	3647	8906	1370	3781	28,25	7,41	7,66	7,16	2,00	4 000	Ago1	3,71	3,83	3,58
4722	Patient	76	-0,004	-0,080	-0,042	-0,230	-0,188	5,265	5	1,943	-0,017	-0,031	-0,024	-0,110	-0,086	5,655	6	48	F02	Norm	Loss	Ttn1	1270,11	Manual	CNV	Unknown	Unknown	ddPCR Supermix for Probes (no dUTP)	FAM	25402,11	1293,99	1246,70	18485	12205	6280	3319	8886	1463	4817	40,15	7,21	7,46	6,97	2,00	4 000	Ago1	3,61	3,73	3,48
4743	Patient	79	0,027	0,040	0,033	-0,017	-0,050	5,794	6	2,047	0,018	0,025	0,021	0,023	0,001	6,005	6	39	H02	Norm	Norm	Ttn1	278,06	Manual	CNV	Unknown	Unknown	ddPCR Supermix for Probes (no dUTP)	FAM	5561,25	288,55	267,67	13012	2739	10273	207	2532	822	9451	0,00	5,74	6,15	5,33	2,00	4 500	Ago1	2,87	3,07	2,66
4743	Patient	79	0,027	0,040	0,033	-0,017	-0,050	5,794	6	2,047	0,018	0,025	0,021	0,023	0,001	6,005	6	50	H01	Norm	Norm	Ttn1	154,48	Manual	CNV	Unknown	Unknown	ddPCR Supermix for Probes (no dUTP)	FAM	3089,56	161,35	147,65	15904	1957	13947	84	1873	419	13528	1,92	8,17	8,97	7,37	2,00	4 500	Ago1	4,09	4,49	3,69
4751	Family	74	-0,025	0,038	0,007	-0,098	-0,105	5,578	6	2,010	-0,043	-0,089	-0,066	0,150	0,216	6,968	7	48	F03	Gain	Norm	Ttn1	3724,74	Manual	CNV	Unknown	Unknown	ddPCR Supermix for Probes (no dUTP)	FAM	74494,88	3807,63	3647,31	18852	18057	795	9011	9046	282	513	283,61	9,32	9,60	9,05	2,00	4 000	Ago1	4,66	4,80	4,52
4751	Family	74	-0,025	0,038	0,007	-0,098	-0,105	5,578	6	2,010	-0,043	-0,089	-0,066	0,150	0,216	6,968	7	48	F04	Gain	Norm	Ttn1	3181,04	Manual	CNV	Unknown	Unknown	ddPCR Supermix for Probes (no dUTP)	FAM	63620,89	3255,10	3111,37	14385	13422	963	5987	7435	304	659	230,27	9,40	9,72	9,09	2,00	4 000	Ago1	4,70	4,86	4,54
4752	Family	74	-0,039	-0,070	-0,055	-0,204	-0,150	5,408	5	1,926	-0,040	-0,049	-0,044	0,667	0,712	9,825	10	41	B03	Gain	Loss	Ttn1	214,45	Manual	CNV	Unknown	Unknown	ddPCR Supermix for Probes (no dUTP)	FAM	4289,00	221,69	207,25	20392	3398	16994	203	3195	965	16029	0,61	6,18	6,59	5,77	2,00	5 000	Ago1	3,09	3,30	2,88
4752	Family	74	-0,039	-0,070	-0,055	-0,204	-0,150	5,408	5	1,926	-0,040	-0,049	-0,044	0,667	0,712	9,825	10	41	B04	Gain	Loss	Ttn1	193,14	Manual	CNV	Unknown	Unknown	ddPCR Supermix for Probes (no dUTP)	FAM	3862,72	200,60	185,72	17127	2593	14534	144	2449	678	13856	1,66	6,68	7,20	6,15	2,00	5 000	Ago1	3,34	3,60	3,08
4753	Patient	74	0,026	0,049	0,037	0,170	0,132	6,575	7	2,053	0,070	0,051	0,061	0,918	0,857	10,871	11	48	F05	Gain	Gain	Ttn1	306,12	Manual	CNV	Unknown	Unknown	ddPCR Supermix for Probes (no dUTP)	FAM	6122,39	315,56	296,75	17874	4095	13779	295	3800	895	12884	2,04	7,55	8,04	7,07	2,00	4 000	Ago1	3,78	4,02	3,53
4753	Patient	74	0,026	0,049	0,037	0,170	0,132	6,575	7	2,053	0,070	0,051	0,061	0,918	0,857	10,871	11	48	F06	Gain	Gain	Ttn1	360,34	Manual	CNV	Unknown	Unknown	ddPCR Supermix for Probes (no dUTP)	FAM	7206,79	371,36	349,42	15840	4179	11661	307	3872	805	10856	1,48	8,42	8,97	7,86	2,00	4 000	Ago1	4,21	4,49	3,93
4761	Family	75	0,011	-0,009	0,001	0,115	0,115	6,497	6	2,001	0,028	-0,125	-0,049	0,031	0,080	6,342	6	41	B06	Norm	Norm	Ttn1	477,68	Manual	CNV	Unknown	Unknown	ddPCR Supermix for Probes (no dUTP)	FAM	9553,55	489,66	465,82	18735	6252	12483	732	5520	1454	11029	0,27	6,55	6,86	6,23	2,00	5 000	Ago1	3,27	3,43	3,11
4761	Family	75	0,011	-0,009	0,001	0,115	0,115	6,497	6	2,001	0,028	-0,125	-0,049	0,031	0,080	6,342	6	50	E02	Norm	Norm	Ttn1	255,53	Manual	CNV	Unknown	Unknown	ddPCR Supermix for Probes (no dUTP)	FAM	5110,67	265,68	245,47	12631	2466	10165	211	2255	831	9334	0,95	5,05	5,41	4,68	2,00	4 500	Ago1	2,52	2,71	2,34
4762	Family	75	0,019	0,009	0,014	0,106	0,092	6,394	6	2,020	0,027	0,002	0,015	0,025	0,010	6,043	6	46	B01	Norm	Norm	Ttn1	454,42	Manual	CNV	Unknown	Unknown	ddPCR Supermix for Probes (no dUTP)	FAM	9088,31	467,23	441,74	15440	4947	10493	491	4456	958	9535	3,30	7,84	8,30	7,38	2,00	5 500	Ago1	3,92	4,15	3,69
4762	Family	75	0,019	0,009	0,014	0,106	0,092	6,394	6	2,020	0,027	0,002	0,015	0,025	0,010	6,043	6	46	B02	Norm	Norm	Ttn1	415,65	Manual	CNV	Unknown	Unknown	ddPCR Supermix for Probes (no dUTP)	FAM	8313,04	426,53	404,87	19208	5717	13491	535	5182	1095	12396	4,74	7,97	8,41	7,53	2,00	5 500	Ago1	3,98	4,20	3,76
4763	Patient	75	0,002	-0,048	-0,023	0,097	0,120	6,519	7	1,968	-0,009		-0,009	-0,448	-0,439	4,425	4	41	G02	Loss	Gain	Ttn1	313,25	Manual	CNV	Unknown	Unknown	ddPCR Supermix for Probes (no dUTP)	FAM	6265,05	323,91	302,69	14412	3369	11043	229	3140	788	10255	0,00	7,28	7,79	6,77	2,00	5 000	Ago1	3,64	3,89	3,38
4763	Patient	75	0,002	-0,048	-0,023	0,097	0,120	6,519	7	1,968	-0,009		-0,009	-0,448	-0,439	4,425	4	41	H02	Loss	Gain	Ttn1	258,50	Manual	CNV	Unknown	Unknown	ddPCR Supermix for Probes (no dUTP)	FAM	5169,94	267,43	249,63	16486	3252	13234	184	3068	742	12492	0,13	7,60	8,16	7,05	2,00	5 000	Ago1	3,80	4,08	3,52
4793	Patient	79	-0,078	-0,011	-0,044	-0,216	-0,171	5,328	5	1,940	-0,035	0,024	-0,006	-0,282	-0,277	4,953	5	42	B01	Loss	Loss	Ttn1	491,47	Manual	CNV	Unknown	Unknown	ddPCR Supermix for Probes (no dUTP)	FAM	9829,44	504,60	478,49	16174	5523	10651	680	4843	1130	9521	7,68	7,04	7,41	6,67	2,00	5 000	Ago1	3,52	3,71	3,33
4793	Patient	79	-0,078	-0,011	-0,044	-0,216	-0,171	5,328	5	1,940	-0,035	0,024	-0,006	-0,282	-0,277	4,953	5	42	B02	Loss	Loss	Ttn1	452,28	Manual	CNV	Unknown	Unknown	ddPCR Supermix for Probes (no dUTP)	FAM	9045,63	464,92	439,77	15766	5032	10734	566	4466	1056	9678	5,89	7,08	7,48	6,69	2,00	5 000	Ago1	3,54	3,74	3,34
4813	Patient	85	-0,026	-0,031	-0,028	-0,211	-0,182	5,287	5	1,961	-0,018	0,045	0,014	0,013	0,000	5,999	6	42	B03	Norm	Loss	Ttn1	238,15	Manual	CNV	Unknown	Unknown	ddPCR Supermix for Probes (no dUTP)	FAM	4763,03	246,37	229,99	17773	3257	14516	194	3063	798	13718	1,05	7,05	7,55	6,55	2,00	5 000	Ago1	3,52	3,78	3,27
4813	Patient	85	-0,026	-0,031	-0,028	-0,211	-0,182	5,287	5	1,961	-0,018	0,045	0,014	0,013	0,000	5,999	6	42	B04	Norm	Loss	Ttn1	293,79	Manual	CNV	Unknown	Unknown	ddPCR Supermix for Probes (no dUTP)	FAM	5875,89	302,69	284,97	19223	4248	14975	332	3916	933	14042	4,40	7,34	7,80	6,88	2,00	5 000	Ago1	3,67	3,90	3,44
4821	Family	80	-0,035	-0,019	-0,027	-0,101	-0,074	5,702	6	1,963	0,013	-0,005	0,004	-0,006	-0,010	5,959	6	47	B01	Norm	Norm	Ttn1	1364,24	Manual	CNV	Unknown	Unknown	ddPCR Supermix for Probes (no dUTP)	FAM	27284,74	1393,72	1335,47	13724	9420	4304	3166	6254	1096	3208	91,72	6,24	6,47	6,01	2,00	4 500	Ago1	3,12	3,23	3,00
4821	Family	80	-0,035	-0,019	-0,027	-0,101	-0,074	5,702	6	1,963	0,013	-0,005	0,004	-0,006	-0,010	5,959	6	47	B02	Norm	Norm	Ttn1	1681,46	Manual	CNV	Unknown	Unknown	ddPCR Supermix for Probes (no dUTP)	FAM	33629,12	1711,44	1652,22	19270	14655	4615	5661	8994	1374	3241	118,61	6,29	6,48	6,11	2,00	4 500	Ago1	3,15	3,24	3,05
4822	Family	80	-0,157	-0,142	-0,149	-0,249	-0,100	5,598	6	1,804	-0,088	-0,067	-0,077	-0,067	0,011	6,044	6	47	B03	Norm	Norm	Ttn1	2086,16	Manual	CNV	Unknown	Unknown	ddPCR Supermix for Probes (no dUTP)	FAM	41723,20	2125,80	2047,82	17116	14210	2906	5868	8342	1069	1837	71,82	6,82	7,03	6,62	2,00	4 500	Ago1	3,41	3,52	3,31
4822	Family	80	-0,157	-0,142	-0,149	-0,249	-0,100	5,598	6	1,804	-0,088	-0,067	-0,077	-0,067	0,011	6,044	6	47	B04	Norm	Norm	Ttn1	2055,46	Manual	CNV	Unknown	Unknown	ddPCR Supermix for Probes (no dUTP)	FAM	41109,24	2094,47	2017,71	17117	14134	2983	5811	8323	1091	1892	71,67	6,77	6,97	6,56	2,00	4 500	Ago1	3,38	3,49	3,28
4823	Patient	80	-0,045	-0,090	-0,067	-0,066	0,001	6,005	6	1,909	0,006	0,007	0,006	0,015	0,009	6,036	6	47	B05	Norm	Norm	Ttn1	2608,78	Manual	CNV	Unknown	Unknown	ddPCR Supermix for Probes (no dUTP)	FAM	52175,53	2663,04	2556,91	15475	13790	1685	6151	7639	676	1009	81,28	7,62	7,86	7,38	2,00	4 500	Ago1	3,81	3,93	3,69
4823	Patient	80	-0,045	-0,090	-0,067	-0,066	0,001	6,005	6	1,909	0,006	0,007	0,006	0,015	0,009	6,036	6	47	B06	Norm	Norm	Ttn1	2863,58	Manual	CNV	Unknown	Unknown	ddPCR Supermix for Probes (no dUTP)	FAM	57271,52	2929,14	2801,48	13606	12413	1193	5813	6600	533	660	42,52	7,75	8,01	7,49	2,00	4 500	Ago1	3,88	4,00	3,75
4843	Patient	81	-0,080	-0,099	-0,089	-0,074	0,015	6,064	6	1,880	-0,066	-0,077	-0,072	-0,053	0,019	6,079	6	46	F01	Norm	Norm	Ttn1	613,63	Manual	CNV	Unknown	Unknown	ddPCR Supermix for Probes (no dUTP)	FAM	12272,59	628,60	598,84	16446	6684	9762	924	5760	1293	8469	3,19	7,20	7,55	6,86	2,00	5 500	Ago1	3,60	3,78	3,43
4843	Patient	81	-0,080	-0,099	-0,089	-0,074	0,015	6,064	6	1,880	-0,066	-0,077	-0,072	-0,053	0,019	6,079	6	46	F02	Norm	Norm	Ttn1	583,74	Manual	CNV	Unknown	Unknown	ddPCR Supermix for Probes (no dUTP)	FAM	11674,79	597,72	569,92	17689	6919	10770	979	5940	1232	9538	14,17	7,43	7,79	7,08	2,00	5 500	Ago1	3,72	3,89	3,54
4844	Patient	81	-0,101	-0,113	-0,107	-0,053	0,054	6,228	6	1,857	-0,057	-0,072	-0,064	-0,050	0,014	6,058	6	47	B07	Norm	Norm	Ttn1	713,02	Manual	CNV	Unknown	Unknown	ddPCR Supermix for Probes (no dUTP)	FAM	14260,48	730,20	696,10	15245	6929	8316	1037	5892	1131	7185	8,48	7,90	8,28	7,52	2,00	4 500	Ago1	3,95	4,14	3,76
4844	Patient	81	-0,101	-0,113	-0,107	-0,053	0,054	6,228	6	1,857	-0,057	-0,072	-0,064	-0,050	0,014	6,058	6	47	B08	Norm	Norm	Ttn1	750,76	Manual	CNV	Unknown	Unknown	ddPCR Supermix for Probes (no dUTP)	FAM	15015,26	767,94	733,83	16325	7701	8624	1124	6577	1259	7365	0,00	8,09	8,46	7,72	2,00	4 500	Ago1	4,04	4,23	3,86
4851	Family	NMD-val	0,027	-0,007	0,010	0,922	0,912	11,290	11	2,013	-0,014	-0,021	-0,018	-0,006	0,012	6,051	6	47	F01	Norm	Gain	Ttn1	275,13	Manual	CNV	Unknown	Unknown	ddPCR Supermix for Probes (no dUTP)	FAM	5502,66	284,89	265,46	14842	3095	11747	102	2993	397	11350	0,00	13,68	14,97	12,38	2,00	4 500	Ago1	6,84	7,49	6,19
4851	Family	NMD-val	0,027	-0,007	0,010	0,922	0,912	11,290	11	2,013	-0,014	-0,021	-0,018	-0,006	0,012	6,051	6	47	F02	Norm	Gain	Ttn1	246,31	Manual	CNV	Unknown	Unknown	ddPCR Supermix for Probes (no dUTP)	FAM	4926,17	254,62	238,06	18052	3410	14642	120	3290	454	14188	0,96	12,96	14,10	11,81	2,00	4 500	Ago1	6,48	7,05	5,91
4873	Patient	NMD-val	-0,031	-0,092	-0,061	0,110	0,172	6,758	7	1,917	-0,010	-0,057	-0,033	0,014	0,047	6,200	6	46	B03	Norm	Gain	Ttn1	890,92	Manual	CNV	Unknown	Unknown	ddPCR Supermix for Probes (no dUTP)	FAM	17818,41	910,36	871,79	16194	8600	7594	1538	7062	1357	6237	0,11	7,69	8,02	7,36	2,00	5 500	Ago1	3,85	4,01	3,68
4873	Patient	NMD-val	-0,031	-0,092	-0,061	0,110	0,172	6,758	7	1,917	-0,010	-0,057	-0,033	0,014	0,047	6,200	6	46	B04	Norm	Gain	Ttn1	822,07	Manual	CNV	Unknown	Unknown	ddPCR Supermix for Probes (no dUTP)	FAM	16441,38	841,26	803,18	14833	7458	7375	1233	6225	1168	6207	4,90	7,91	8,28	7,55	2,00	5 500	Ago1	3,96	4,14	3,77
4883	Patient	NMD-val	0,126	0,072	0,099	0,384	0,285	7,309	7	2,142	0,096	0,067	0,081	-0,066	-0,148	5,417	5	47	F05	Loss	Gain	Ttn1	186,72	Manual	CNV	Unknown	Unknown	ddPCR Supermix for Probes (no dUTP)	FAM	3734,31	194,68	178,80	14514	2130	12384	91	2039	458	11926	1,03	8,23	9,00	7,46	2,00	4 500	Ago1	4,12	4,50	3,73
4883	Patient	NMD-val	0,126	0,072	0,099	0,384	0,285	7,309	7	2,142	0,096	0,067	0,081	-0,066	-0,148	5,417	5	47	F06	Loss	Gain	Ttn1	194,50	Manual	CNV	Unknown	Unknown	ddPCR Supermix for Probes (no dUTP)	FAM	3889,96	203,19	185,87	12751	1943	10808	85	1858	434	10374	0,67	7,96	8,73	7,19	2,00	4 500	Ago1	3,98	4,36	3,59
4891	Family	86	-0,062	-0,070	-0,066	-0,081	-0,015	5,938	6	1,911	-0,019	-0,031	-0,025	-0,028	-0,003	5,989	6	42	B05	Norm	Norm	Ttn1	227,49	Manual	CNV	Unknown	Unknown	ddPCR Supermix for Probes (no dUTP)	FAM	4549,90	235,36	219,68	18456	3245	15211	175	3070	702	14509	1,69	7,94	8,54	7,35	2,00	5 000	Ago1	3,97	4,27	3,68
4891	Family	86	-0,062	-0,070	-0,066	-0,081	-0,015	5,938	6	1,911	-0,019	-0,031	-0,025	-0,028	-0,003	5,989	6	42	B06	Norm	Norm	Ttn1	217,04	Manual	CNV	Unknown	Unknown	ddPCR Supermix for Probes (no dUTP)	FAM	4340,80	225,29	208,84	15926	2683	13243	116	2567	513	12730	0,93	9,16	9,95	8,36	2,00	5 000	Ago1	4,58	4,98	4,18
4892	Family	86	-0,031	-0,013	-0,022	-0,073	-0,051	5,792	6	1,970	-0,072	-0,101	-0,086	-0,084	0,003	6,012	6	42	G02	Norm	Norm	Ttn1	338,76	Manual	CNV	Unknown	Unknown	ddPCR Supermix for Probes (no dUTP)	FAM	6775,12	350,59	327,04	12794	3201	9593	201	3000	557	9036	1,48	9,43	10,18	8,68	2,00	5 000	Ago1	4,71	5,09	4,34
4892	Family	86	-0,031	-0,013	-0,022	-0,073	-0,051	5,792	6	1,970	-0,072	-0,101	-0,086	-0,084	0,003	6,012	6	42	H02	Norm	Norm	Ttn1	260,10	Manual	CNV	Unknown	Unknown	ddPCR Supermix for Probes (no dUTP)	FAM	5201,90	268,91	251,35	17071	3386	13685	202	3184	580	13105	4,22	9,43	10,16	8,70	2,00	5 000	Ago1	4,71	5,08	4,35
4893	Patient	87	-0,068	-0,036	-0,052	-0,144	-0,092	5,629	6	1,929	0,031	0,002	0,016	-0,047	-0,064	5,741	6	42	B07	Norm	Norm	Ttn1	506,94	Manual	CNV	Unknown	Unknown	ddPCR Supermix for Probes (no dUTP)	FAM	10138,71	519,94	494,07	17125	5995	11130	660	5335	1296	9834	0,00	7,11	7,47	6,74	2,00	5 000	Ago1	3,55	3,73	3,37
4893	Patient	87	-0,068	-0,036	-0,052	-0,144	-0,092	5,629	6	1,929	0,031	0,002	0,016	-0,047	-0,064	5,741	6	42	B08	Norm	Norm	Ttn1	546,36	Manual	CNV	Unknown	Unknown	ddPCR Supermix for Probes (no dUTP)	FAM	10927,12	560,92	531,97	14991	5569	9422	805	4764	1082	8340	14,76	6,90	7,27	6,54	2,00	5 000	Ago1	3,45	3,63	3,27
4913	Patient	85	0,031	0,004	0,017	-0,127	-0,145	5,428	5	2,024	0,026	0,056	0,041	0,056	0,015	6,063	6	46	F03	Norm	Loss	Ttn1	2639,10	Manual	CNV	Unknown	Unknown	ddPCR Supermix for Probes (no dUTP)	FAM	52782,09	2695,13	2585,63	14965	13377	1588	5377	8000	574	1014	68,66	8,85	9,14	8,56	2,00	5 500	Ago1	4,43	4,57	4,28
4913	Patient	85	0,031	0,004	0,017	-0,127	-0,145	5,428	5	2,024	0,026	0,056	0,041	0,056	0,015	6,063	6	46	F04	Norm	Loss	Ttn1	2377,22	Manual	CNV	Unknown	Unknown	ddPCR Supermix for Probes (no dUTP)	FAM	47544,32	2428,15	2328,39	14000	12144	1856	4693	7451	623	1233	80,71	8,46	8,75	8,17	2,00	5 500	Ago1	4,23	4,38	4,09
4933	Patient	85	0,005	0,055	0,030	-0,138	-0,168	5,339	5	2,042	-0,026	0,031	0,003	-0,032	-0,035	5,856	6	46	B05	Norm	Loss	Ttn1	955,41	Manual	CNV	Unknown	Unknown	ddPCR Supermix for Probes (no dUTP)	FAM	19108,20	974,81	936,32	17985	10001	7984	1743	8258	1304	6680	8,60	8,75	9,11	8,39	2,00	5 500	Ago1	4,37	4,55	4,20
4933	Patient	85	0,005	0,055	0,030	-0,138	-0,168	5,339	5	2,042	-0,026	0,031	0,003	-0,032	-0,035	5,856	6	46	B06	Norm	Loss	Ttn1	825,09	Manual	CNV	Unknown	Unknown	ddPCR Supermix for Probes (no dUTP)	FAM	16501,71	845,26	805,25	13510	6810	6700	1050	5760	964	5736	7,16	8,69	9,12	8,25	2,00	5 500	Ago1	4,34	4,56	4,13
5153	Patient	62	-0,041	-0,020	-0,030	-0,020	0,010	6,042	6	1,958	0,009	0,020	0,014	0,012	-0,003	5,989	6	41	B01	Norm	Norm	Ttn1	306,59	Manual	CNV	Unknown	Unknown	ddPCR Supermix for Probes (no dUTP)	FAM	6131,75	316,61	296,65	15906	3649	12257	233	3416	900	11357	0,00	7,05	7,52	6,58	2,00	5 000	Ago1	3,53	3,76	3,29
5153	Patient	62	-0,041	-0,020	-0,030	-0,020	0,010	6,042	6	1,958	0,009	0,020	0,014	0,012	-0,003	5,989	6	41	B02	Norm	Norm	Ttn1	346,40	Manual	CNV	Unknown	Unknown	ddPCR Supermix for Probes (no dUTP)	FAM	6928,09	357,50	335,42	14938	3810	11128	298	3512	828	10300	1,24	7,51	8,01	7,01	2,00	5 000	Ago1	3,76	4,01	3,51
6003	Patient	87	-0,059	-0,061	-0,060	-0,059	0,001	6,004	6	1,919	-0,015	-0,027	-0,021	-0,026	-0,005	5,978	6	42	B09	Norm	Norm	Ttn1	352,47	Manual	CNV	Unknown	Unknown	ddPCR Supermix for Probes (no dUTP)	FAM	7049,31	363,78	341,25	14636	3789	10847	400	3389	945	9902	6,17	6,22	6,60	5,83	2,00	5 000	Ago1	3,11	3,30	2,91
6003	Patient	87	-0,059	-0,061	-0,060	-0,059	0,001	6,004	6	1,919	-0,015	-0,027	-0,021	-0,026	-0,005	5,978	6	42	B10	Norm	Norm	Ttn1	496,58	Manual	CNV	Unknown	Unknown	ddPCR Supermix for Probes (no dUTP)	FAM	9931,60	509,76	483,54	16252	5596	10656	733	4863	1186	9470	9,01	6,72	7,07	6,37	2,00	5 000	Ago1	3,36	3,53	3,18
1423	Patient	87	0,061	0,040	0,051	-0,021	-0,072	5,708	6	2,072	0,048	0,057	0,052	0,053	0,000	6,001	6	43	D01	Norm	Norm	Ttn7	144,04	Manual	CNV	Unknown	Unknown	ddPCR Supermix for Probes (no dUTP)	FAM	2880,77	151,20	136,92	13581	1565	12016	75	1490	530	11486	0,54	5,37	5,88	4,87	2,00	5 500	Ago1	2,69	2,94	2,43
1423	Patient	87	0,061	0,040	0,051	-0,021	-0,072	5,708	6	2,072	0,048	0,057	0,052	0,053	0,000	6,001	6	49	D07	Norm	Norm	Ttn7	184,06	Manual	CNV	Unknown	Unknown	ddPCR Supermix for Probes (no dUTP)	FAM	3681,26	191,24	176,93	17607	2550	15057	142	2408	837	14220	0,02	5,47	5,87	5,07	2,00	5 500	Ago1	2,73	2,94	2,53
1531	Patient	87	0,246	0,139	0,192	-0,052	-0,244	5,066	5	2,285	0,180	0,151	0,165	0,216	0,051	6,217	6	49	C01	Norm	Loss	Ttn7	350,40	Manual	CNV	Unknown	Unknown	ddPCR Supermix for Probes (no dUTP)	FAM	7008,06	360,62	340,28	17839	4595	13244	590	4005	1545	11699	4,04	4,67	4,91	4,43	2,00	5 500	Ago1	2,34	2,46	2,22
1531	Patient	87	0,246	0,139	0,192	-0,052	-0,244	5,066	5	2,285	0,180	0,151	0,165	0,216	0,051	6,217	6	50	C02	Norm	Loss	Ttn7	281,23	Manual	CNV	Unknown	Unknown	ddPCR Supermix for Probes (no dUTP)	FAM	5624,63	290,75	271,79	15972	3396	12576	373	3023	1261	11315	2,66	4,43	4,69	4,17	2,00	5 000	Ago1	2,21	2,35	2,08
1803	Patient	66	-0,035	0,002	-0,017	-0,108	-0,092	5,630	6	1,977	-0,051	-0,028	-0,039	-0,064	-0,025	5,897	6	36	D01	Norm	Norm	Ttn7	728,37	Manual	CNV	Unknown	Unknown	ddPCR Supermix for Probes (no dUTP)	FAM	14567,46	747,34	709,70	12871	5941	6930	1166	4775	1342	5588	1,76	5,71	5,98	5,44	2,00	5 000	Ago2	2,86	2,99	2,72
1803	Patient	66	-0,035	0,002	-0,017	-0,108	-0,092	5,630	6	1,977	-0,051	-0,028	-0,039	-0,064	-0,025	5,897	6	36	D02	Norm	Norm	Ttn7	602,56	Manual	CNV	Unknown	Unknown	ddPCR Supermix for Probes (no dUTP)	FAM	12051,28	618,05	587,28	15032	6025	9007	1007	5018	1379	7628	7,84	5,93	6,21	5,64	2,00	5 000	Ago2	2,96	3,10	2,82
2421	Family	58	0,006	0,014	0,010	-0,211	-0,220	5,150	5	2,014	-0,007	0,015	0,004	0,007	-0,011	5,956	6	43	D05	Norm	Loss	Ttn7	714,92	Manual	CNV	Unknown	Unknown	ddPCR Supermix for Probes (no dUTP)	FAM	14298,48	732,17	697,93	15176	6911	8265	1690	5221	1993	6272	2,40	4,37	4,55	4,20	2,00	5 500	Ago1	2,19	2,27	2,10
2421	Family	58	0,006	0,014	0,010	-0,211	-0,220	5,150	5	2,014	-0,007	0,015	0,004	0,007	-0,011	5,956	6	43	D06	Norm	Loss	Ttn7	698,80	Manual	CNV	Unknown	Unknown	ddPCR Supermix for Probes (no dUTP)	FAM	13975,92	716,97	680,89	13256	5937	7319	1495	4442	1673	5646	15,97	4,35	4,54	4,16	2,00	5 500	Ago1	2,17	2,27	2,08
2422	Family	58	0,238	0,257	0,248	0,196	-0,052	5,786	6	2,375	0,155	0,199	0,177	0,159	-0,018	5,926	6	43	D07	Norm	Norm	Ttn7	1437,61	Manual	CNV	Unknown	Unknown	ddPCR Supermix for Probes (no dUTP)	FAM	28752,14	1466,55	1409,36	15571	10983	4588	3486	7497	1352	3236	27,04	6,57	6,80	6,34	2,00	5 500	Ago1	3,28	3,40	3,17
2422	Family	58	0,238	0,257	0,248	0,196	-0,052	5,786	6	2,375	0,155	0,199	0,177	0,159	-0,018	5,926	6	43	D08	Norm	Norm	Ttn7	1221,48	Manual	CNV	Unknown	Unknown	ddPCR Supermix for Probes (no dUTP)	FAM	24429,55	1247,85	1195,68	14257	9209	5048	2657	6552	1319	3729	28,35	6,35	6,59	6,11	2,00	5 500	Ago1	3,18	3,30	3,06
2423	Patient	58	0,142	0,122	0,132	-0,162	-0,294	4,895	5	2,191	0,040	0,068	0,054	0,061	0,007	6,029	6	43	D09	Norm	Loss	Ttn7	457,06	Manual	CNV	Unknown	Unknown	ddPCR Supermix for Probes (no dUTP)	FAM	9141,29	471,72	442,59	11897	3830	8067	588	3242	1036	7031	10,96	5,29	5,60	4,99	2,00	5 500	Ago1	2,65	2,80	2,49
2423	Patient	58	0,142	0,122	0,132	-0,162	-0,294	4,895	5	2,191	0,040	0,068	0,054	0,061	0,007	6,029	6	43	D10	Norm	Loss	Ttn7	486,78	Manual	CNV	Unknown	Unknown	ddPCR Supermix for Probes (no dUTP)	FAM	9735,54	502,93	470,85	10592	3589	7003	453	3136	1033	5970	0,00	5,47	5,81	5,14	2,00	5 500	Ago1	2,74	2,90	2,57
2813	Patient	66	-0,061	-0,004	-0,033	-0,184	-0,151	5,403	5	1,955	-0,046	0,000	-0,023	-0,006	0,018	6,074	6	43	D11	Norm	Loss	Ttn7	88,58	Manual	CNV	Unknown	Unknown	ddPCR Supermix for Probes (no dUTP)	FAM	1771,57	93,69	83,49	15994	1160	14834	62	1098	747	14087	0,28	2,90	3,16	2,64	2,00	5 500	Ago1	1,45	1,58	1,32
2813	Patient	66	-0,061	-0,004	-0,033	-0,184	-0,151	5,403	5	1,955	-0,046	0,000	-0,023	-0,006	0,018	6,074	6	43	D12	Norm	Loss	Ttn7	96,96	Manual	CNV	Unknown	Unknown	ddPCR Supermix for Probes (no dUTP)	FAM	1939,19	102,78	91,16	13538	1071	12467	74	997	619	11848	1,91	3,14	3,44	2,84	2,00	5 500	Ago1	1,57	1,72	1,42
3223	Patient	66	-0,110	-0,086	-0,098	-0,104	-0,006	5,973	6	1,869	0,017	0,004	0,011	-0,242	-0,253	5,036	5	36	G04	Loss	Norm	Ttn7	165,35	Manual	CNV	Unknown	Unknown	ddPCR Supermix for Probes (no dUTP)	FAM	3307,00	174,95	155,83	8786	1152	7634	58	1094	385	7249	0,00	5,43	6,03	4,84	2,00	5 000	Ago2	2,72	3,01	2,42
3223	Patient	66	-0,110	-0,086	-0,098	-0,104	-0,006	5,973	6	1,869	0,017	0,004	0,011	-0,242	-0,253	5,036	5	36	H04	Loss	Norm	Ttn7	160,47	Manual	CNV	Unknown	Unknown	ddPCR Supermix for Probes (no dUTP)	FAM	3209,42	168,38	152,62	12517	1596	10921	86	1510	578	10343	0,15	5,00	5,46	4,55	2,00	5 000	Ago2	2,50	2,73	2,28
3344	Patient	78	-0,066	-0,096	-0,081	0,004	0,085	6,365	6	1,891	-0,014	-0,047	-0,031	-0,003	0,028	6,116	6	36	D03	Norm	Norm	Ttn7	820,72	Manual	CNV	Unknown	Unknown	ddPCR Supermix for Probes (no dUTP)	FAM	16414,46	840,21	801,55	14358	7211	7147	1170	6041	798	6349	34,14	9,46	9,94	8,99	2,00	5 000	Ago2	4,73	4,97	4,50
3344	Patient	78	-0,066	-0,096	-0,081	0,004	0,085	6,365	6	1,891	-0,014	-0,047	-0,031	-0,003	0,028	6,116	6	36	D04	Norm	Norm	Ttn7	1057,95	Manual	CNV	Unknown	Unknown	ddPCR Supermix for Probes (no dUTP)	FAM	21158,93	1085,13	1031,38	10738	6369	4369	1887	4482	1289	3080	1,23	5,13	5,35	4,91	2,00	5 000	Ago2	2,56	2,68	2,45
3531	Family	69	-0,019	-0,023	-0,021	0,049	0,070	6,298	6	1,971	0,027	0,014	0,020	0,021	0,001	6,005	6	36	D05	Norm	Norm	Ttn7	139,63	Manual	CNV	Unknown	Unknown	ddPCR Supermix for Probes (no dUTP)	FAM	2792,55	146,74	132,56	13332	1492	11840	65	1427	519	11321	0,00	5,30	5,81	4,79	2,00	5 000	Ago2	2,65	2,90	2,40
3531	Family	69	-0,019	-0,023	-0,021	0,049	0,070	6,298	6	1,971	0,027	0,014	0,020	0,021	0,001	6,005	6	50	H04	Norm	Norm	Ttn7	103,19	Manual	CNV	Unknown	Unknown	ddPCR Supermix for Probes (no dUTP)	FAM	2063,85	108,74	97,67	15933	1338	14595	37	1301	434	14161	0,00	5,85	6,46	5,23	2,00	5 000	Ago1	2,92	3,23	2,62
3532	Family	69	-0,017	-0,017	-0,017	0,029	0,046	6,195	6	1,977	0,033	0,019	0,026	0,016	-0,010	5,960	6	43	G04	Norm	Norm	Ttn7	287,13	Manual	CNV	Unknown	Unknown	ddPCR Supermix for Probes (no dUTP)	FAM	5742,54	296,83	277,51	15751	3411	12340	283	3128	944	11396	1,79	6,02	6,41	5,63	2,00	5 500	Ago1	3,01	3,21	2,81
3532	Family	69	-0,017	-0,017	-0,017	0,029	0,046	6,195	6	1,977	0,033	0,019	0,026	0,016	-0,010	5,960	6	43	H04	Norm	Norm	Ttn7	265,20	Manual	CNV	Unknown	Unknown	ddPCR Supermix for Probes (no dUTP)	FAM	5304,07	274,12	256,35	17020	3435	13585	282	3153	1025	12560	1,71	5,64	6,00	5,28	2,00	5 500	Ago1	2,82	3,00	2,64
3533	Patient	67	0,003	0,042	0,022	-0,060	-0,082	5,667	6	2,031	0,022	0,061	0,042	0,135	0,094	6,404	6	44	D01	Norm	Norm	Ttn7	425,39	Manual	CNV	Unknown	Unknown	ddPCR Supermix for Probes (no dUTP)	FAM	8507,80	436,92	413,97	17599	5340	12259	632	4708	1431	10828	0,66	5,80	6,10	5,50	2,00	5 500	Ago1	2,90	3,05	2,75
3533	Patient	67	0,003	0,042	0,022	-0,060	-0,082	5,667	6	2,031	0,022	0,061	0,042	0,135	0,094	6,404	6	44	D02	Norm	Norm	Ttn7	336,32	Manual	CNV	Unknown	Unknown	ddPCR Supermix for Probes (no dUTP)	FAM	6726,35	346,05	326,67	18746	4661	14085	467	4194	1257	12828	3,52	5,93	6,25	5,60	2,00	5 500	Ago1	2,96	3,13	2,80
3611	Family	69	-0,045	-0,022	-0,034	0,000	0,034	6,144	6	1,954	0,008	0,006	0,007	-0,004	-0,012	5,952	6	44	D03	Norm	Norm	Ttn7	158,97	Manual	CNV	Unknown	Unknown	ddPCR Supermix for Probes (no dUTP)	FAM	3179,47	165,56	152,42	17825	2253	15572	108	2145	672	14900	0,74	6,04	6,53	5,55	2,00	5 500	Ago1	3,02	3,27	2,77
3611	Family	69	-0,045	-0,022	-0,034	0,000	0,034	6,144	6	1,954	0,008	0,006	0,007	-0,004	-0,012	5,952	6	44	D04	Norm	Norm	Ttn7	151,26	Manual	CNV	Unknown	Unknown	ddPCR Supermix for Probes (no dUTP)	FAM	3025,24	157,72	144,84	17588	2122	15466	90	2032	686	14780	0,00	5,70	6,17	5,23	2,00	5 500	Ago1	2,85	3,08	2,61
3612	Family	69	-0,084	0,002	-0,041	-0,193	-0,152	5,400	5	1,943	-0,014	0,046	0,016	-0,047	-0,063	5,745	6	37	D01	Norm	Loss	Ttn7	3028,00	Manual	CNV	Unknown	Unknown	ddPCR Supermix for Probes (no dUTP)	FAM	60559,91	3106,25	2954,63	11240	10383	857	6205	4178	532	325	0,00	5,63	5,83	5,43	2,00	5 000	Ago2	2,81	2,91	2,71
3612	Family	69	-0,084	0,002	-0,041	-0,193	-0,152	5,400	5	1,943	-0,014	0,046	0,016	-0,047	-0,063	5,745	6	37	D02	Norm	Loss	Ttn7	2712,19	Manual	CNV	Unknown	Unknown	ddPCR Supermix for Probes (no dUTP)	FAM	54243,84	2773,77	2653,68	13337	12007	1330	6662	5345	695	635	73,90	5,75	5,93	5,56	2,00	5 000	Ago2	2,87	2,97	2,78
3613	Patient	55	0,100	0,096	0,098	0,138	0,040	6,169	6	2,141	0,078	0,071	0,075	0,094	0,019	6,080	6	37	D04	Norm	Norm	Ttn7	159,85	Manual	CNV	Unknown	Unknown	ddPCR Supermix for Probes (no dUTP)	FAM	3197,05	167,76	152,00	12452	1582	10870	78	1504	505	10365	0,45	5,67	6,21	5,13	2,00	5 000	Ago2	2,83	3,10	2,56
3613	Patient	55	0,100	0,096	0,098	0,138	0,040	6,169	6	2,141	0,078	0,071	0,075	0,094	0,019	6,080	6	50	E05	Norm	Norm	Ttn7	140,33	Manual	CNV	Unknown	Unknown	ddPCR Supermix for Probes (no dUTP)	FAM	2806,67	146,40	134,30	18427	2072	16355	92	1980	652	15703	0,63	5,79	6,27	5,30	2,00	5 000	Ago1	2,89	3,14	2,65
3813	Patient	62	0,063	0,022	0,042	0,058	-0,027	5,888	6	2,060	0,038	0,028	0,033	-0,006	-0,039	5,839	6	37	D05	Norm	Norm	Ttn7	753,50	Manual	CNV	Unknown	Unknown	ddPCR Supermix for Probes (no dUTP)	FAM	15069,98	772,68	734,63	13183	6235	6948	1287	4948	1465	5483	0,00	5,47	5,72	5,22	2,00	5 000	Ago2	2,74	2,86	2,61
3813	Patient	62	0,063	0,022	0,042	0,058	-0,027	5,888	6	2,060	0,038	0,028	0,033	-0,006	-0,039	5,839	6	37	D06	Norm	Norm	Ttn7	754,29	Manual	CNV	Unknown	Unknown	ddPCR Supermix for Probes (no dUTP)	FAM	15085,87	772,70	736,18	14333	6784	7549	1446	5338	1551	5998	5,40	5,47	5,70	5,23	2,00	5 000	Ago2	2,73	2,85	2,61
4523	Patient	55	-0,098	-0,011	-0,054	-0,020	0,034	6,143	6	1,926	0,015	-0,006	0,004	0,010	0,006	6,024	6	44	D07	Norm	Norm	Ttn7	2154,58	Manual	CNV	Unknown	Unknown	ddPCR Supermix for Probes (no dUTP)	FAM	43091,57	2197,42	2113,24	15750	13227	2523	5265	7962	954	1569	32,09	7,29	7,52	7,06	2,00	5 500	Ago1	3,65	3,76	3,53
4523	Patient	55	-0,098	-0,011	-0,054	-0,020	0,034	6,143	6	1,926	0,015	-0,006	0,004	0,010	0,006	6,024	6	44	D08	Norm	Norm	Ttn7	2272,14	Manual	CNV	Unknown	Unknown	ddPCR Supermix for Probes (no dUTP)	FAM	45442,73	2317,89	2228,10	15577	13319	2258	5552	7767	913	1345	21,32	7,20	7,43	6,98	2,00	5 500	Ago1	3,60	3,72	3,49
4533	Patient	56	-0,030	-0,060	-0,045	0,015	0,060	6,255	6	1,939	-0,026	-0,050	-0,038	-0,056	-0,018	5,924	6	44	D09	Norm	Norm	Ttn7	2372,21	Manual	CNV	Unknown	Unknown	ddPCR Supermix for Probes (no dUTP)	FAM	47444,21	2421,40	2325,00	14917	12931	1986	6423	6508	743	1243	218,92	6,16	6,35	5,97	2,00	5 500	Ago1	3,08	3,18	2,98
4533	Patient	56	-0,030	-0,060	-0,045	0,015	0,060	6,255	6	1,939	-0,026	-0,050	-0,038	-0,056	-0,018	5,924	6	44	D10	Norm	Norm	Ttn7	2691,49	Manual	CNV	Unknown	Unknown	ddPCR Supermix for Probes (no dUTP)	FAM	53829,83	2754,10	2632,04	12661	11376	1285	5616	5760	619	666	24,65	6,75	6,98	6,52	2,00	5 500	Ago1	3,37	3,49	3,26
4543	Patient	56	-0,014	-0,017	-0,015	0,065	0,080	6,344	6	1,979	0,000	-0,014	-0,007	-0,018	-0,011	5,954	6	44	D11	Norm	Norm	Ttn7	3649,34	Manual	CNV	Unknown	Unknown	ddPCR Supermix for Probes (no dUTP)	FAM	72986,70	3742,34	3563,15	14123	13488	635	8883	4605	384	251	164,02	5,81	6,00	5,62	2,00	5 500	Ago1	2,91	3,00	2,81
4543	Patient	56	-0,014	-0,017	-0,015	0,065	0,080	6,344	6	1,979	0,000	-0,014	-0,007	-0,018	-0,011	5,954	6	44	D12	Norm	Norm	Ttn7	3819,06	Manual	CNV	Unknown	Unknown	ddPCR Supermix for Probes (no dUTP)	FAM	76381,22	3916,97	3728,68	14876	14297	579	9568	4729	398	181	0,00	5,86	6,05	5,67	2,00	5 500	Ago1	2,93	3,02	2,83
4551	Family	71	0,000	-0,058	-0,029	-0,030	-0,001	5,995	6	1,960	-0,011	-0,017	-0,014	0,007	0,021	6,088	6	44	G04	Norm	Norm	Ttn7	270,51	Manual	CNV	Unknown	Unknown	ddPCR Supermix for Probes (no dUTP)	FAM	5410,18	279,36	261,72	17662	3628	14034	296	3332	1102	12932	0,80	5,58	5,92	5,23	2,00	5 500	Ago1	2,79	2,96	2,62
4551	Family	71	0,000	-0,058	-0,029	-0,030	-0,001	5,995	6	1,960	-0,011	-0,017	-0,014	0,007	0,021	6,088	6	44	H04	Norm	Norm	Ttn7	260,57	Manual	CNV	Unknown	Unknown	ddPCR Supermix for Probes (no dUTP)	FAM	5211,30	269,22	251,97	17723	3521	14202	255	3266	1074	13128	0,00	5,68	6,04	5,32	2,00	5 500	Ago1	2,84	3,02	2,66
4552	Family	71	-0,246	-0,266	-0,256	-0,290	-0,034	5,860	6	1,675	-0,208	-0,217	-0,212	-0,231	-0,019	5,923	6	48	C01	Norm	Norm	Ttn7	1108,58	Manual	CNV	Unknown	Unknown	ddPCR Supermix for Probes (no dUTP)	FAM	22171,65	1130,75	1086,82	17258	10532	6726	3049	7483	1749	4977	28,94	5,79	5,99	5,58	2,00	5 000	Ago1	2,89	2,99	2,79
4552	Family	71	-0,246	-0,266	-0,256	-0,290	-0,034	5,860	6	1,675	-0,208	-0,217	-0,212	-0,231	-0,019	5,923	6	48	C02	Norm	Norm	Ttn7	1093,28	Manual	CNV	Unknown	Unknown	ddPCR Supermix for Probes (no dUTP)	FAM	21865,55	1116,07	1070,92	15994	9679	6315	2699	6980	1671	4644	13,87	5,82	6,03	5,61	2,00	5 000	Ago1	2,91	3,02	2,81
4553	Patient	56	-0,042	-0,076	-0,059	0,118	0,177	6,784	7	1,920	-0,055	-0,064	-0,060	-0,074	-0,015	5,940	6	48	C03	Norm	Gain	Ttn7	666,28	Manual	CNV	Unknown	Unknown	ddPCR Supermix for Probes (no dUTP)	FAM	13325,68	681,19	651,56	18462	7983	10479	1297	6686	1507	8972	11,14	6,88	7,17	6,58	2,00	5 000	Ago1	3,44	3,59	3,29
4553	Patient	56	-0,042	-0,076	-0,059	0,118	0,177	6,784	7	1,920	-0,055	-0,064	-0,060	-0,074	-0,015	5,940	6	48	C04	Norm	Gain	Ttn7	581,80	Manual	CNV	Unknown	Unknown	ddPCR Supermix for Probes (no dUTP)	FAM	11635,95	597,76	566,05	13531	5279	8252	763	4516	1085	7167	6,92	6,74	7,09	6,38	2,00	5 000	Ago1	3,37	3,55	3,19
4583	Patient	62	-0,058	-0,045	-0,051	0,400	0,451	8,203	8	1,930	-0,001	0,001	0,000	0,396	0,396	7,895	8	48	C05	Gain	Gain	Ttn7	367,57	Manual	CNV	Unknown	Unknown	ddPCR Supermix for Probes (no dUTP)	FAM	7351,38	379,37	355,88	14139	3794	10345	252	3542	682	9663	0,17	9,14	9,80	8,49	2,00	5 000	Ago1	4,57	4,90	4,24
4583	Patient	62	-0,058	-0,045	-0,051	0,400	0,451	8,203	8	1,930	-0,001	0,001	0,000	0,396	0,396	7,895	8	48	C06	Gain	Gain	Ttn7	450,96	Manual	CNV	Unknown	Unknown	ddPCR Supermix for Probes (no dUTP)	FAM	9019,15	462,62	439,41	18439	5871	12568	461	5410	941	11627	1,48	9,69	10,26	9,13	2,00	5 000	Ago1	4,85	5,13	4,56
4584	Patient	70	-0,058	-0,010	-0,034	0,392	0,426	8,061	8	1,954	0,001	0,021	0,011	-0,006	-0,017	5,932	6	50	F05	Norm	Gain	Ttn7	182,01	Manual	CNV	Unknown	Unknown	ddPCR Supermix for Probes (no dUTP)	FAM	3640,19	188,95	175,10	18551	2659	15892	87	2572	507	15385	0,14	9,51	10,35	8,66	2,00	5 000	Ago1	4,75	5,18	4,33
4584	Patient	70	-0,058	-0,010	-0,034	0,392	0,426	8,061	8	1,954	0,001	0,021	0,011	-0,006	-0,017	5,932	6	37	H04	Norm	Gain	Ttn7	142,13	Manual	CNV	Unknown	Unknown	ddPCR Supermix for Probes (no dUTP)	FAM	2842,56	149,05	135,24	14315	1629	12686	63	1566	349	12337	1,54	8,27	9,17	7,38	2,00	5 000	Ago2	4,14	4,58	3,69
4653	Patient	62	-0,078	-0,052	-0,065	-0,039	0,026	6,110	6	1,911	-0,014	-0,018	-0,016	0,032	0,048	6,202	6	50	C03	Norm	Norm	Ttn7	116,93	Manual	CNV	Unknown	Unknown	ddPCR Supermix for Probes (no dUTP)	FAM	2338,55	123,03	110,85	14988	1418	13570	57	1361	475	13095	0,60	5,50	6,05	4,95	2,00	5 000	Ago1	2,75	3,02	2,48
4653	Patient	62	-0,078	-0,052	-0,065	-0,039	0,026	6,110	6	1,911	-0,014	-0,018	-0,016	0,032	0,048	6,202	6	49	G01	Norm	Norm	Ttn7	121,29	Manual	CNV	Unknown	Unknown	ddPCR Supermix for Probes (no dUTP)	FAM	2425,79	126,92	115,68	18283	1791	16492	84	1707	549	15943	1,62	5,85	6,38	5,32	2,00	5 500	Ago1	2,93	3,19	2,66
4673	Patient	67	-0,063	-0,083	-0,073	-0,049	0,024	6,102	6	1,901	-0,024	-0,040	-0,032	-0,024	0,009	6,037	6	48	C07	Norm	Norm	Ttn7	649,65	Manual	CNV	Unknown	Unknown	ddPCR Supermix for Probes (no dUTP)	FAM	12992,98	665,29	634,21	16226	6885	9341	1191	5694	1514	7827	6,51	6,06	6,33	5,79	2,00	5 000	Ago1	3,03	3,16	2,89
4673	Patient	67	-0,063	-0,083	-0,073	-0,049	0,024	6,102	6	1,901	-0,024	-0,040	-0,032	-0,024	0,009	6,037	6	48	C08	Norm	Norm	Ttn7	555,06	Manual	CNV	Unknown	Unknown	ddPCR Supermix for Probes (no dUTP)	FAM	11101,21	569,00	541,29	16702	6282	10420	979	5303	1517	8903	5,32	5,83	6,10	5,56	2,00	5 000	Ago1	2,91	3,05	2,78
4683	Patient	67	0,024	0,094	0,059	0,117	0,058	6,246	6	2,084	0,108	0,125	0,116	0,173	0,056	6,239	6	39	D03	Norm	Norm	Ttn7	464,33	Manual	CNV	Unknown	Unknown	ddPCR Supermix for Probes (no dUTP)	FAM	9286,66	481,41	447,50	8948	2918	6030	292	2626	686	5344	0,00	6,82	7,31	6,32	2,00	5 000	Ago1	3,41	3,66	3,16
4683	Patient	67	0,024	0,094	0,059	0,117	0,058	6,246	6	2,084	0,108	0,125	0,116	0,173	0,056	6,239	6	50	G05	Norm	Norm	Ttn7	494,20	Manual	CNV	Unknown	Unknown	ddPCR Supermix for Probes (no dUTP)	FAM	9884,03	506,42	482,11	18793	6446	12347	821	5625	1487	10860	3,18	6,41	6,72	6,11	2,00	5 000	Ago1	3,21	3,36	3,05
4693	Patient	70	0,326	0,339	0,332	0,395	0,062	6,265	6	2,518	-0,046	-0,011	-0,028	-0,093	-0,065	5,735	6	49	C02	Norm	Norm	Ttn7	744,41	Manual	CNV	Unknown	Unknown	ddPCR Supermix for Probes (no dUTP)	FAM	14888,17	760,52	728,52	18342	8600	9742	1867	6733	1793	7949	22,55	5,69	5,91	5,46	2,00	5 500	Ago1	2,84	2,95	2,73
4693	Patient	70	0,326	0,339	0,332	0,395	0,062	6,265	6	2,518	-0,046	-0,011	-0,028	-0,093	-0,065	5,735	6	50	C04	Norm	Norm	Ttn7	958,48	Manual	CNV	Unknown	Unknown	ddPCR Supermix for Probes (no dUTP)	FAM	19169,69	978,52	938,78	16957	9449	7508	2382	7067	1823	5685	8,06	5,72	5,93	5,51	2,00	5 000	Ago1	2,86	2,96	2,75
4713	Patient	74	0,041	-0,022	0,010	0,187	0,177	6,784	7	2,013	0,009	-0,051	-0,021	0,028	0,049	6,209	6	39	D05	Norm	Gain	Ttn7	437,44	Manual	CNV	Unknown	Unknown	ddPCR Supermix for Probes (no dUTP)	FAM	8748,85	453,09	422,00	9909	3077	6832	274	2803	754	6078	0,00	6,79	7,27	6,31	2,00	5 000	Ago1	3,39	3,63	3,15
4713	Patient	74	0,041	-0,022	0,010	0,187	0,177	6,784	7	2,013	0,009	-0,051	-0,021	0,028	0,049	6,209	6	50	H05	Norm	Gain	Ttn7	302,19	Manual	CNV	Unknown	Unknown	ddPCR Supermix for Probes (no dUTP)	FAM	6043,83	311,88	292,58	16731	3790	12941	268	3522	1009	11932	0,00	6,47	6,88	6,06	2,00	5 000	Ago1	3,24	3,44	3,03
4721	Family	76	-0,043	-0,038	-0,040	-0,081	-0,040	5,835	6	1,945	-0,040	-0,015	-0,027	-0,019	0,009	6,037	6	39	D06	Norm	Norm	Ttn7	461,40	Manual	CNV	Unknown	Unknown	ddPCR Supermix for Probes (no dUTP)	FAM	9227,95	473,71	449,21	17021	5522	11499	612	4910	1308	10191	0,00	6,55	6,89	6,21	2,00	5 000	Ago1	3,28	3,45	3,11
4721	Family	76	-0,043	-0,038	-0,040	-0,081	-0,040	5,835	6	1,945	-0,040	-0,015	-0,027	-0,019	0,009	6,037	6	50	E06	Norm	Norm	Ttn7	426,27	Manual	CNV	Unknown	Unknown	ddPCR Supermix for Probes (no dUTP)	FAM	8525,49	437,54	415,11	18457	5610	12847	644	4966	1233	11614	7,47	6,76	7,11	6,40	2,00	5 000	Ago1	3,38	3,56	3,20
4722	Patient	76	-0,004	-0,080	-0,042	-0,230	-0,188	5,265	5	1,943	-0,017	-0,031	-0,024	-0,110	-0,086	5,655	6	48	G01	Norm	Loss	Ttn7	1115,89	Manual	CNV	Unknown	Unknown	ddPCR Supermix for Probes (no dUTP)	FAM	22317,86	1137,75	1094,43	17931	10986	6945	3287	7699	1847	5098	33,11	5,62	5,81	5,43	2,00	5 000	Ago1	2,81	2,91	2,72
4722	Patient	76	-0,004	-0,080	-0,042	-0,230	-0,188	5,265	5	1,943	-0,017	-0,031	-0,024	-0,110	-0,086	5,655	6	48	G02	Norm	Loss	Ttn7	969,39	Manual	CNV	Unknown	Unknown	ddPCR Supermix for Probes (no dUTP)	FAM	19387,79	988,39	950,69	19146	10747	8399	2949	7798	2017	6382	30,15	5,49	5,68	5,30	2,00	5 000	Ago1	2,74	2,84	2,65
4743	Patient	79	0,027	0,040	0,033	-0,017	-0,050	5,794	6	2,047	0,018	0,025	0,021	0,023	0,001	6,005	6	50	A07	Norm	Norm	Ttn7	196,50	Manual	CNV	Unknown	Unknown	ddPCR Supermix for Probes (no dUTP)	FAM	3930,06	204,04	189,02	17143	2637	14506	164	2473	825	13681	1,02	5,62	6,03	5,21	2,00	5 000	Ago1	2,81	3,02	2,61
4743	Patient	79	0,027	0,040	0,033	-0,017	-0,050	5,794	6	2,047	0,018	0,025	0,021	0,023	0,001	6,005	6	49	H06	Norm	Norm	Ttn7	193,03	Manual	CNV	Unknown	Unknown	ddPCR Supermix for Probes (no dUTP)	FAM	3860,58	200,58	185,52	16726	2531	14195	152	2379	775	13420	1,03	5,76	6,19	5,32	2,00	5 500	Ago1	2,88	3,09	2,66
4751	Family	74	-0,025	0,038	0,007	-0,098	-0,105	5,578	6	2,010	-0,043	-0,089	-0,066	0,150	0,216	6,968	7	48	G03	Gain	Norm	Ttn7	3549,96	Manual	CNV	Unknown	Unknown	ddPCR Supermix for Probes (no dUTP)	FAM	70999,11	3631,85	3473,39	16515	15707	808	8178	7529	380	428	111,50	8,26	8,52	8,01	2,00	5 000	Ago1	4,13	4,26	4,00
4751	Family	74	-0,025	0,038	0,007	-0,098	-0,105	5,578	6	2,010	-0,043	-0,089	-0,066	0,150	0,216	6,968	7	48	G04	Gain	Norm	Ttn7	2528,09	Manual	CNV	Unknown	Unknown	ddPCR Supermix for Probes (no dUTP)	FAM	50561,71	2581,08	2477,37	14998	13249	1749	6118	7131	646	1103	163,10	7,17	7,39	6,94	2,00	5 000	Ago1	3,58	3,70	3,47
4752	Family	74	-0,039	-0,070	-0,055	-0,204	-0,150	5,408	5	1,926	-0,040	-0,049	-0,044	0,667	0,712	9,825	10	41	D03	Gain	Loss	Ttn7	154,40	Manual	CNV	Unknown	Unknown	ddPCR Supermix for Probes (no dUTP)	FAM	3088,01	160,92	147,91	17627	2168	15459	97	2071	742	14717	0,00	5,38	5,81	4,95	2,00	5 500	Ago1	2,69	2,91	2,48
4752	Family	74	-0,039	-0,070	-0,055	-0,204	-0,150	5,408	5	1,926	-0,040	-0,049	-0,044	0,667	0,712	9,825	10	41	D04	Gain	Loss	Ttn7	133,20	Manual	CNV	Unknown	Unknown	ddPCR Supermix for Probes (no dUTP)	FAM	2664,06	139,81	126,63	14685	1572	13113	66	1506	542	12571	0,09	5,36	5,86	4,85	2,00	5 500	Ago1	2,68	2,93	2,43
4753	Patient	74	0,026	0,049	0,037	0,170	0,132	6,575	7	2,053	0,070	0,051	0,061	0,918	0,857	10,871	11	48	G05	Gain	Gain	Ttn7	253,69	Manual	CNV	Unknown	Unknown	ddPCR Supermix for Probes (no dUTP)	FAM	5073,80	262,09	245,35	18281	3546	14735	261	3285	998	13737	1,44	6,04	6,43	5,66	2,00	5 000	Ago1	3,02	3,22	2,83
4753	Patient	74	0,026	0,049	0,037	0,170	0,132	6,575	7	2,053	0,070	0,051	0,061	0,918	0,857	10,871	11	48	G06	Gain	Gain	Ttn7	287,80	Manual	CNV	Unknown	Unknown	ddPCR Supermix for Probes (no dUTP)	FAM	5755,97	297,03	278,64	17442	3785	13657	287	3498	1012	12645	0,48	6,32	6,72	5,92	2,00	5 000	Ago1	3,16	3,36	2,96
4761	Family	75	0,011	-0,009	0,001	0,115	0,115	6,497	6	2,001	0,028	-0,125	-0,049	0,031	0,080	6,342	6	41	D06	Norm	Norm	Ttn7	413,04	Manual	CNV	Unknown	Unknown	ddPCR Supermix for Probes (no dUTP)	FAM	8260,82	423,75	402,43	19674	5825	13849	711	5114	1740	12109	0,00	5,28	5,53	5,03	2,00	5 500	Ago1	2,64	2,76	2,51
4761	Family	75	0,011	-0,009	0,001	0,115	0,115	6,497	6	2,001	0,028	-0,125	-0,049	0,031	0,080	6,342	6	50	F06	Norm	Norm	Ttn7	434,71	Manual	CNV	Unknown	Unknown	ddPCR Supermix for Probes (no dUTP)	FAM	8694,19	445,98	423,54	18885	5834	13051	706	5128	1465	11586	3,59	6,05	6,35	5,75	2,00	5 000	Ago1	3,03	3,18	2,88
4762	Family	75	0,019	0,009	0,014	0,106	0,092	6,394	6	2,020	0,027	0,002	0,015	0,025	0,010	6,043	6	46	C01	Norm	Norm	Ttn7	345,45	Manual	CNV	Unknown	Unknown	ddPCR Supermix for Probes (no dUTP)	FAM	6908,98	355,96	335,03	16577	4218	12359	412	3806	1130	11229	2,06	6,01	6,37	5,66	2,00	6 000	Ago1	3,01	3,18	2,83
4762	Family	75	0,019	0,009	0,014	0,106	0,092	6,394	6	2,020	0,027	0,002	0,015	0,025	0,010	6,043	6	50	G06	Norm	Norm	Ttn7	466,17	Manual	CNV	Unknown	Unknown	ddPCR Supermix for Probes (no dUTP)	FAM	9323,31	478,66	453,80	16726	5472	11254	695	4777	1315	9939	4,44	6,19	6,51	5,87	2,00	5 000	Ago1	3,09	3,25	2,94
4763	Patient	75	0,002	-0,048	-0,023	0,097	0,120	6,519	7	1,968	-0,009		-0,009	-0,448	-0,439	4,425	4	41	G04	Loss	Gain	Ttn7	182,63	Manual	CNV	Unknown	Unknown	ddPCR Supermix for Probes (no dUTP)	FAM	3652,60	189,67	175,63	18138	2608	15530	153	2455	786	14744	1,44	5,84	6,28	5,40	2,00	5 500	Ago1	2,92	3,14	2,70
4763	Patient	75	0,002	-0,048	-0,023	0,097	0,120	6,519	7	1,968	-0,009		-0,009	-0,448	-0,439	4,425	4	41	H04	Loss	Gain	Ttn7	275,30	Manual	CNV	Unknown	Unknown	ddPCR Supermix for Probes (no dUTP)	FAM	5505,92	284,37	266,29	17154	3579	13575	280	3299	1046	12529	0,31	5,82	6,18	5,45	2,00	5 500	Ago1	2,91	3,09	2,73
4793	Patient	79	-0,078	-0,011	-0,044	-0,216	-0,171	5,328	5	1,940	-0,035	0,024	-0,006	-0,282	-0,277	4,953	5	42	D01	Loss	Loss	Ttn7	394,97	Manual	CNV	Unknown	Unknown	ddPCR Supermix for Probes (no dUTP)	FAM	7899,44	407,88	382,20	12862	3668	9194	476	3192	985	8209	8,54	5,57	5,91	5,23	2,00	6 000	Ago1	2,78	2,95	2,62
4793	Patient	79	-0,078	-0,011	-0,044	-0,216	-0,171	5,328	5	1,940	-0,035	0,024	-0,006	-0,282	-0,277	4,953	5	42	D02	Loss	Loss	Ttn7	345,99	Manual	CNV	Unknown	Unknown	ddPCR Supermix for Probes (no dUTP)	FAM	6919,81	356,56	335,52	16433	4187	12246	435	3752	1181	11065	2,48	5,68	6,01	5,36	2,00	6 000	Ago1	2,84	3,00	2,68
4813	Patient	85	-0,026	-0,031	-0,028	-0,211	-0,182	5,287	5	1,961	-0,018	0,045	0,014	0,013	0,000	5,999	6	42	D03	Norm	Loss	Ttn7	150,40	Manual	CNV	Unknown	Unknown	ddPCR Supermix for Probes (no dUTP)	FAM	3007,97	157,04	143,79	16516	1982	14534	95	1887	593	13941	1,05	6,01	6,53	5,49	2,00	6 000	Ago1	3,00	3,27	2,74
4813	Patient	85	-0,026	-0,031	-0,028	-0,211	-0,182	5,287	5	1,961	-0,018	0,045	0,014	0,013	0,000	5,999	6	42	D04	Norm	Loss	Ttn7	175,96	Manual	CNV	Unknown	Unknown	ddPCR Supermix for Probes (no dUTP)	FAM	3519,14	183,04	168,92	17219	2392	14827	129	2263	759	14068	0,47	5,65	6,08	5,21	2,00	6 000	Ago1	2,82	3,04	2,61
4821	Family	80	-0,035	-0,019	-0,027	-0,101	-0,074	5,702	6	1,963	0,013	-0,005	0,004	-0,006	-0,010	5,959	6	47	C01	Norm	Norm	Ttn7	1107,32	Manual	CNV	Unknown	Unknown	ddPCR Supermix for Probes (no dUTP)	FAM	22146,36	1131,49	1083,63	14520	8855	5665	2902	5953	1618	4047	43,07	5,05	5,23	4,86	2,00	6 000	Ago1	2,52	2,62	2,43
4821	Family	80	-0,035	-0,019	-0,027	-0,101	-0,074	5,702	6	1,963	0,013	-0,005	0,004	-0,006	-0,010	5,959	6	47	C02	Norm	Norm	Ttn7	1316,92	Manual	CNV	Unknown	Unknown	ddPCR Supermix for Probes (no dUTP)	FAM	26338,47	1342,22	1292,16	17511	11794	5717	4318	7476	1886	3831	43,63	5,12	5,28	4,96	2,00	6 000	Ago1	2,56	2,64	2,48
4822	Family	80	-0,157	-0,142	-0,149	-0,249	-0,100	5,598	6	1,804	-0,088	-0,067	-0,077	-0,067	0,011	6,044	6	47	C03	Norm	Norm	Ttn7	1691,36	Manual	CNV	Unknown	Unknown	ddPCR Supermix for Probes (no dUTP)	FAM	33827,25	1724,79	1658,86	15719	11986	3733	5108	6878	1508	2225	33,90	5,26	5,43	5,10	2,00	6 000	Ago1	2,63	2,71	2,55
4822	Family	80	-0,157	-0,142	-0,149	-0,249	-0,100	5,598	6	1,804	-0,088	-0,067	-0,077	-0,067	0,011	6,044	6	47	C04	Norm	Norm	Ttn7	1637,25	Manual	CNV	Unknown	Unknown	ddPCR Supermix for Probes (no dUTP)	FAM	32745,08	1669,32	1606,04	16054	12062	3992	5195	6867	1513	2479	75,97	5,14	5,30	4,99	2,00	6 000	Ago1	2,57	2,65	2,49
4823	Patient	80	-0,045	-0,090	-0,067	-0,066	0,001	6,005	6	1,909	0,006	0,007	0,006	0,015	0,009	6,036	6	47	C05	Norm	Norm	Ttn7	2104,35	Manual	CNV	Unknown	Unknown	ddPCR Supermix for Probes (no dUTP)	FAM	42087,09	2148,61	2061,70	14039	11692	2347	5367	6325	990	1357	64,82	5,93	6,13	5,74	2,00	6 000	Ago1	2,97	3,06	2,87
4823	Patient	80	-0,045	-0,090	-0,067	-0,066	0,001	6,005	6	1,909	0,006	0,007	0,006	0,015	0,009	6,036	6	47	C06	Norm	Norm	Ttn7	2286,41	Manual	CNV	Unknown	Unknown	ddPCR Supermix for Probes (no dUTP)	FAM	45728,28	2332,70	2241,88	15439	13228	2211	6248	6980	986	1225	49,00	6,15	6,34	5,96	2,00	6 000	Ago1	3,07	3,17	2,98
4843	Patient	81	-0,080	-0,099	-0,089	-0,074	0,015	6,064	6	1,880	-0,066	-0,077	-0,072	-0,053	0,019	6,079	6	46	G01	Norm	Norm	Ttn7	493,41	Manual	CNV	Unknown	Unknown	ddPCR Supermix for Probes (no dUTP)	FAM	9868,22	508,44	478,58	12430	4258	8172	648	3610	1050	7122	11,01	5,71	6,03	5,39	2,00	6 000	Ago1	2,86	3,02	2,69
4843	Patient	81	-0,080	-0,099	-0,089	-0,074	0,015	6,064	6	1,880	-0,066	-0,077	-0,072	-0,053	0,019	6,079	6	46	G02	Norm	Norm	Ttn7	414,19	Manual	CNV	Unknown	Unknown	ddPCR Supermix for Probes (no dUTP)	FAM	8283,85	426,54	401,97	14867	4412	10455	568	3844	1173	9282	6,52	5,65	5,97	5,34	2,00	6 000	Ago1	2,83	2,98	2,67
4844	Patient	81	-0,101	-0,113	-0,107	-0,053	0,054	6,228	6	1,857	-0,057	-0,072	-0,064	-0,050	0,014	6,058	6	47	C07	Norm	Norm	Ttn7	482,08	Manual	CNV	Unknown	Unknown	ddPCR Supermix for Probes (no dUTP)	FAM	9641,70	495,35	468,97	15473	5202	10271	677	4525	1269	9002	2,98	6,10	6,42	5,78	2,00	6 000	Ago1	3,05	3,21	2,89
4844	Patient	81	-0,101	-0,113	-0,107	-0,053	0,054	6,228	6	1,857	-0,057	-0,072	-0,064	-0,050	0,014	6,058	6	47	C08	Norm	Norm	Ttn7	573,11	Manual	CNV	Unknown	Unknown	ddPCR Supermix for Probes (no dUTP)	FAM	11462,29	588,15	558,27	14955	5767	9188	892	4875	1394	7794	1,58	5,87	6,16	5,59	2,00	6 000	Ago1	2,94	3,08	2,79
4851	Family	NMD-val	0,027	-0,007	0,010	0,922	0,912	11,290	11	2,013	-0,014	-0,021	-0,018	-0,006	0,012	6,051	6	47	G01	Norm	Gain	Ttn7	217,92	Manual	CNV	Unknown	Unknown	ddPCR Supermix for Probes (no dUTP)	FAM	4358,43	226,76	209,15	13963	2361	11602	73	2288	331	11271	0,49	12,62	13,95	11,29	2,00	6 000	Ago1	6,31	6,97	5,64
4851	Family	NMD-val	0,027	-0,007	0,010	0,922	0,912	11,290	11	2,013	-0,014	-0,021	-0,018	-0,006	0,012	6,051	6	47	G02	Norm	Gain	Ttn7	218,16	Manual	CNV	Unknown	Unknown	ddPCR Supermix for Probes (no dUTP)	FAM	4363,29	225,70	210,68	19207	3251	15956	96	3155	505	15451	0,00	11,67	12,68	10,65	2,00	6 000	Ago1	5,83	6,34	5,33
4873	Patient	NMD-val	-0,031	-0,092	-0,061	0,110	0,172	6,758	7	1,917	-0,010	-0,057	-0,033	0,014	0,047	6,200	6	46	C03	Norm	Gain	Ttn7	674,79	Manual	CNV	Unknown	Unknown	ddPCR Supermix for Probes (no dUTP)	FAM	13495,85	691,24	658,57	15439	6739	8700	1153	5586	1564	7136	0,00	5,93	6,19	5,66	2,00	6 000	Ago1	2,96	3,10	2,83
4873	Patient	NMD-val	-0,031	-0,092	-0,061	0,110	0,172	6,758	7	1,917	-0,010	-0,057	-0,033	0,014	0,047	6,200	6	46	C04	Norm	Gain	Ttn7	573,39	Manual	CNV	Unknown	Unknown	ddPCR Supermix for Probes (no dUTP)	FAM	11467,79	590,27	556,75	11888	4586	7302	750	3836	1155	6147	2,90	5,58	5,88	5,28	2,00	6 000	Ago1	2,79	2,94	2,64
4883	Patient	NMD-val	0,126	0,072	0,099	0,384	0,285	7,309	7	2,142	0,096	0,067	0,081	-0,066	-0,148	5,417	5	47	G05	Loss	Gain	Ttn7	191,51	Manual	CNV	Unknown	Unknown	ddPCR Supermix for Probes (no dUTP)	FAM	3830,25	199,34	183,74	15450	2321	13129	110	2211	568	12561	0,76	7,25	7,88	6,63	2,00	6 000	Ago1	3,63	3,94	3,32
4883	Patient	NMD-val	0,126	0,072	0,099	0,384	0,285	7,309	7	2,142	0,096	0,067	0,081	-0,066	-0,148	5,417	5	47	G06	Loss	Gain	Ttn7	179,59	Manual	CNV	Unknown	Unknown	ddPCR Supermix for Probes (no dUTP)	FAM	3591,77	187,07	172,15	15759	2231	13528	103	2128	597	12931	0,35	6,72	7,29	6,15	2,00	6 000	Ago1	3,36	3,65	3,07
4891	Family	86	-0,062	-0,070	-0,066	-0,081	-0,015	5,938	6	1,911	-0,019	-0,031	-0,025	-0,028	-0,003	5,989	6	42	D05	Norm	Norm	Ttn7	164,88	Manual	CNV	Unknown	Unknown	ddPCR Supermix for Probes (no dUTP)	FAM	3297,70	171,63	158,18	17687	2313	15374	91	2222	675	14699	0,00	6,33	6,85	5,81	2,00	6 000	Ago1	3,17	3,42	2,91
4891	Family	86	-0,062	-0,070	-0,066	-0,081	-0,015	5,938	6	1,911	-0,019	-0,031	-0,025	-0,028	-0,003	5,989	6	42	D06	Norm	Norm	Ttn7	186,35	Manual	CNV	Unknown	Unknown	ddPCR Supermix for Probes (no dUTP)	FAM	3727,04	194,60	178,17	13523	1981	11542	103	1878	554	10988	0,72	6,36	6,92	5,80	2,00	6 000	Ago1	3,18	3,46	2,90
4892	Family	86	-0,031	-0,013	-0,022	-0,073	-0,051	5,792	6	1,970	-0,072	-0,101	-0,086	-0,084	0,003	6,012	6	42	G04	Norm	Norm	Ttn7	198,21	Manual	CNV	Unknown	Unknown	ddPCR Supermix for Probes (no dUTP)	FAM	3964,19	206,20	190,28	15395	2387	13008	174	2213	724	12284	3,33	5,61	6,04	5,18	2,00	6 000	Ago1	2,80	3,02	2,59
4892	Family	86	-0,031	-0,013	-0,022	-0,073	-0,051	5,792	6	1,970	-0,072	-0,101	-0,086	-0,084	0,003	6,012	6	42	H04	Norm	Norm	Ttn7	296,26	Manual	CNV	Unknown	Unknown	ddPCR Supermix for Probes (no dUTP)	FAM	5925,27	306,33	286,28	15147	3372	11775	262	3110	758	11017	3,74	7,22	7,73	6,72	2,00	6 000	Ago1	3,61	3,87	3,36
4893	Patient	87	-0,068	-0,036	-0,052	-0,144	-0,092	5,629	6	1,929	0,031	0,002	0,016	-0,047	-0,064	5,741	6	42	D07	Norm	Norm	Ttn7	407,43	Manual	CNV	Unknown	Unknown	ddPCR Supermix for Probes (no dUTP)	FAM	8148,59	418,89	396,08	16928	4955	11973	601	4354	1444	10529	0,27	5,38	5,66	5,10	2,00	6 000	Ago1	2,69	2,83	2,55
4893	Patient	87	-0,068	-0,036	-0,052	-0,144	-0,092	5,629	6	1,929	0,031	0,002	0,016	-0,047	-0,064	5,741	6	42	D08	Norm	Norm	Ttn7	466,22	Manual	CNV	Unknown	Unknown	ddPCR Supermix for Probes (no dUTP)	FAM	9324,36	479,34	453,24	15181	4967	10214	733	4234	1357	8857	6,55	5,35	5,63	5,08	2,00	6 000	Ago1	2,68	2,81	2,54
4913	Patient	85	0,031	0,004	0,017	-0,127	-0,145	5,428	5	2,024	0,026	0,056	0,041	0,056	0,015	6,063	6	46	G03	Norm	Loss	Ttn7	2441,29	Manual	CNV	Unknown	Unknown	ddPCR Supermix for Probes (no dUTP)	FAM	48825,86	2494,76	2390,15	13557	11855	1702	5028	6827	712	990	10,29	7,54	7,79	7,28	2,00	6 000	Ago1	3,77	3,90	3,64
4913	Patient	85	0,031	0,004	0,017	-0,127	-0,145	5,428	5	2,024	0,026	0,056	0,041	0,056	0,015	6,063	6	46	G04	Norm	Loss	Ttn7	2384,91	Manual	CNV	Unknown	Unknown	ddPCR Supermix for Probes (no dUTP)	FAM	47698,19	2441,00	2331,38	11685	10146	1539	4465	5681	626	913	58,82	7,09	7,34	6,83	2,00	6 000	Ago1	3,54	3,67	3,42
4933	Patient	85	0,005	0,055	0,030	-0,138	-0,168	5,339	5	2,042	-0,026	0,031	0,003	-0,032	-0,035	5,856	6	46	C05	Norm	Loss	Ttn7	611,09	Manual	CNV	Unknown	Unknown	ddPCR Supermix for Probes (no dUTP)	FAM	12221,81	626,09	596,28	16308	6607	9701	997	5610	1466	8235	0,00	6,34	6,64	6,05	2,00	6 000	Ago1	3,17	3,32	3,03
4933	Patient	85	0,005	0,055	0,030	-0,138	-0,168	5,339	5	2,042	-0,026	0,031	0,003	-0,032	-0,035	5,856	6	46	C06	Norm	Loss	Ttn7	638,08	Manual	CNV	Unknown	Unknown	ddPCR Supermix for Probes (no dUTP)	FAM	12761,51	656,06	620,37	12025	5034	6991	843	4191	1116	5875	4,60	6,10	6,42	5,78	2,00	6 000	Ago1	3,05	3,21	2,89
5153	Patient	62	-0,041	-0,020	-0,030	-0,020	0,010	6,042	6	1,958	0,009	0,020	0,014	0,012	-0,003	5,989	6	41	D01	Norm	Norm	Ttn7	285,01	Manual	CNV	Unknown	Unknown	ddPCR Supermix for Probes (no dUTP)	FAM	5700,26	294,43	275,67	16556	3562	12994	307	3255	1100	11894	0,42	5,46	5,79	5,12	2,00	5 500	Ago1	2,73	2,90	2,56
5153	Patient	62	-0,041	-0,020	-0,030	-0,020	0,010	6,042	6	1,958	0,009	0,020	0,014	0,012	-0,003	5,989	6	41	D02	Norm	Norm	Ttn7	261,06	Manual	CNV	Unknown	Unknown	ddPCR Supermix for Probes (no dUTP)	FAM	5221,12	270,11	252,07	16241	3232	13009	259	2973	1026	11983	0,32	5,38	5,73	5,04	2,00	5 500	Ago1	2,69	2,87	2,52
6003	Patient	87	-0,059	-0,061	-0,060	-0,059	0,001	6,004	6	1,919	-0,015	-0,027	-0,021	-0,026	-0,005	5,978	6	42	D09	Norm	Norm	Ttn7	381,17	Manual	CNV	Unknown	Unknown	ddPCR Supermix for Probes (no dUTP)	FAM	7623,31	392,69	369,75	15462	4279	11183	543	3736	1243	9940	5,78	5,28	5,57	4,99	2,00	6 000	Ago1	2,64	2,79	2,49
6003	Patient	87	-0,059	-0,061	-0,060	-0,059	0,001	6,004	6	1,919	-0,015	-0,027	-0,021	-0,026	-0,005	5,978	6	42	D10	Norm	Norm	Ttn7	265,59	Manual	CNV	Unknown	Unknown	ddPCR Supermix for Probes (no dUTP)	FAM	5311,72	275,32	255,93	14321	2894	11427	270	2624	976	10451	2,05	4,96	5,29	4,63	2,00	6 000	Ago1	2,48	2,64	2,32
1423	Patient	87	0,061	0,040	0,051	-0,021	-0,072	5,708	6	2,072	0,048	0,057	0,052	0,053	0,000	6,001	6	43	F01	Norm	Norm	TtnPOST	44,72	Manual	CNV	Unknown	Unknown	ddPCR Supermix for Probes (no dUTP)	FAM	894,40	48,50	40,90	14317	534	13783	25	509	573	13210	0,24	1,78	1,99	1,57	2,00	7 000	Ago1	0,89	0,99	0,79
1423	Patient	87	0,061	0,040	0,051	-0,021	-0,072	5,708	6	2,072	0,048	0,057	0,052	0,053	0,000	6,001	6	49	E03	Norm	Norm	TtnPOST	67,63	Manual	CNV	Unknown	Unknown	ddPCR Supermix for Probes (no dUTP)	FAM	1352,50	71,70	63,60	18940	1058	17882	78	980	1108	16774	0,82	1,78	1,93	1,63	2,00	7 000	Ago1	0,89	0,96	0,82
1531	Patient	87	0,246	0,139	0,192	-0,052	-0,244	5,066	5	2,285	0,180	0,151	0,165	0,216	0,051	6,217	6	49	D01	Norm	Loss	TtnPOST	111,68	Manual	CNV	Unknown	Unknown	ddPCR Supermix for Probes (no dUTP)	FAM	2233,60	117,50	105,90	15647	1417	14230	171	1246	1371	12859	2,87	1,83	1,96	1,70	2,00	7 000	Ago1	0,91	0,98	0,85
1531	Patient	87	0,246	0,139	0,192	-0,052	-0,244	5,066	5	2,285	0,180	0,151	0,165	0,216	0,051	6,217	6	50	D02	Norm	Loss	TtnPOST	121,93	Manual	CNV	Unknown	Unknown	ddPCR Supermix for Probes (no dUTP)	FAM	2438,50	128,10	115,80	15267	1503	13764	158	1345	1463	12301	0,00	1,85	1,98	1,72	2,00	7 000	Ago1	0,92	0,99	0,86
1803	Patient	66	-0,035	0,002	-0,017	-0,108	-0,092	5,630	6	1,977	-0,051	-0,028	-0,039	-0,064	-0,025	5,897	6	36	F01	Norm	Norm	TtnPOST	272,19	Manual	CNV	Unknown	Unknown	ddPCR Supermix for Probes (no dUTP)	FAM	5443,80	281,70	262,80	15551	3212	12339	587	2625	2199	10140	1,34	2,34	2,46	2,22	2,00	6 000	Ago1	1,17	1,23	1,11
1803	Patient	66	-0,035	0,002	-0,017	-0,108	-0,092	5,630	6	1,977	-0,051	-0,028	-0,039	-0,064	-0,025	5,897	6	36	F02	Norm	Norm	TtnPOST	289,70	Manual	CNV	Unknown	Unknown	ddPCR Supermix for Probes (no dUTP)	FAM	5794,00	300,20	279,30	13694	2989	10705	555	2434	2017	8688	0,00	2,37	2,49	2,24	2,00	6 000	Ago1	1,18	1,25	1,12
2421	Family	58	0,006	0,014	0,010	-0,211	-0,220	5,150	5	2,014	-0,007	0,015	0,004	0,007	-0,011	5,956	6	43	F05	Norm	Loss	TtnPOST	294,95	Manual	CNV	Unknown	Unknown	ddPCR Supermix for Probes (no dUTP)	FAM	5898,90	304,90	285,10	15468	3430	12038	907	2523	3047	8991	3,96	1,70	1,78	1,62	2,00	7 000	Ago1	0,85	0,89	0,81
2421	Family	58	0,006	0,014	0,010	-0,211	-0,220	5,150	5	2,014	-0,007	0,015	0,004	0,007	-0,011	5,956	6	43	F06	Norm	Loss	TtnPOST	296,60	Manual	CNV	Unknown	Unknown	ddPCR Supermix for Probes (no dUTP)	FAM	5931,90	307,10	286,20	13889	3095	10794	846	2249	2732	8062	7,13	1,69	1,77	1,61	2,00	7 000	Ago1	0,85	0,89	0,81
2422	Family	58	0,238	0,257	0,248	0,196	-0,052	5,786	6	2,375	0,155	0,199	0,177	0,159	-0,018	5,926	6	43	F07	Norm	Norm	TtnPOST	456,26	Manual	CNV	Unknown	Unknown	ddPCR Supermix for Probes (no dUTP)	FAM	9125,10	468,30	444,30	17439	5606	11833	1714	3892	3404	8429	9,64	2,23	2,32	2,15	2,00	7 000	Ago1	1,12	1,16	1,07
2422	Family	58	0,238	0,257	0,248	0,196	-0,052	5,786	6	2,375	0,155	0,199	0,177	0,159	-0,018	5,926	6	43	F08	Norm	Norm	TtnPOST	383,03	Manual	CNV	Unknown	Unknown	ddPCR Supermix for Probes (no dUTP)	FAM	7660,60	395,20	371,00	14002	3891	10111	1043	2848	2481	7630	9,87	2,25	2,35	2,14	2,00	7 000	Ago1	1,12	1,17	1,07
2423	Patient	58	0,142	0,122	0,132	-0,162	-0,294	4,895	5	2,191	0,040	0,068	0,054	0,061	0,007	6,029	6	43	F09	Norm	Loss	TtnPOST	194,99	Manual	CNV	Unknown	Unknown	ddPCR Supermix for Probes (no dUTP)	FAM	3899,80	203,50	186,50	13304	2032	11272	261	1771	1608	9664	0,00	2,19	2,33	2,05	2,00	7 000	Ago1	1,09	1,16	1,03
2423	Patient	58	0,142	0,122	0,132	-0,162	-0,294	4,895	5	2,191	0,040	0,068	0,054	0,061	0,007	6,029	6	43	F10	Norm	Loss	TtnPOST	189,61	Manual	CNV	Unknown	Unknown	ddPCR Supermix for Probes (no dUTP)	FAM	3792,10	199,10	180,20	10514	1565	8949	214	1351	1247	7702	0,00	2,15	2,31	2,00	2,00	7 000	Ago1	1,08	1,15	1,00
2813	Patient	66	-0,061	-0,004	-0,033	-0,184	-0,151	5,403	5	1,955	-0,046	0,000	-0,023	-0,006	0,018	6,074	6	52	A04	Norm	Loss	TtnPOST	56,21	Manual	CNV	Unknown	Unknown	ddPCR Supermix for Probes (no dUTP)	FAM	1124,13	60,62	51,81	13397	625	12772	74	551	1528	11244	0,00	0,75	0,82	0,68	2,00	7 000	Ago1	0,38	0,41	0,34
2813	Patient	66	-0,061	-0,004	-0,033	-0,184	-0,151	5,403	5	1,955	-0,046	0,000	-0,023	-0,006	0,018	6,074	6	52	A05	Norm	Loss	TtnPOST	52,75	Manual	CNV	Unknown	Unknown	ddPCR Supermix for Probes (no dUTP)	FAM	1054,96	56,86	48,65	14437	633	13804	73	560	1611	12193	0,00	0,72	0,79	0,66	2,00	7 000	Ago1	0,36	0,39	0,33
3223	Patient	66	-0,110	-0,086	-0,098	-0,104	-0,006	5,973	6	1,869	0,017	0,004	0,011	-0,242	-0,253	5,036	5	52	B04	Loss	Norm	TtnPOST	161,20	Manual	CNV	Unknown	Unknown	ddPCR Supermix for Probes (no dUTP)	FAM	3224,02	168,28	154,16	15666	2006	13660	291	1715	1883	11777	1,26	1,83	1,95	1,72	2,00	7 000	Ago1	0,92	0,97	0,86
3223	Patient	66	-0,110	-0,086	-0,098	-0,104	-0,006	5,973	6	1,869	0,017	0,004	0,011	-0,242	-0,253	5,036	5	52	B05	Loss	Norm	TtnPOST	146,67	Manual	CNV	Unknown	Unknown	ddPCR Supermix for Probes (no dUTP)	FAM	2933,34	153,20	140,17	16654	1952	14702	265	1687	1827	12875	1,81	1,86	1,97	1,74	2,00	7 000	Ago1	0,93	0,99	0,87
3344	Patient	78	-0,066	-0,096	-0,081	0,004	0,085	6,365	6	1,891	-0,014	-0,047	-0,031	-0,003	0,028	6,116	6	36	F03	Norm	Norm	TtnPOST	476,24	Manual	CNV	Unknown	Unknown	ddPCR Supermix for Probes (no dUTP)	FAM	9524,90	492,20	460,60	10625	3537	7088	1141	2396	2123	4965	12,97	2,21	2,31	2,10	2,00	6 000	Ago1	1,10	1,16	1,05
3344	Patient	78	-0,066	-0,096	-0,081	0,004	0,085	6,365	6	1,891	-0,014	-0,047	-0,031	-0,003	0,028	6,116	6	36	F04	Norm	Norm	TtnPOST	323,26	Manual	CNV	Unknown	Unknown	ddPCR Supermix for Probes (no dUTP)	FAM	6465,20	337,20	309,50	8774	2108	6666	485	1623	1507	5159	1,46	2,13	2,27	2,00	2,00	6 000	Ago1	1,07	1,13	1,00
3531	Family	69	-0,019	-0,023	-0,021	0,049	0,070	6,298	6	1,971	0,027	0,014	0,020	0,021	0,001	6,005	6	51	C04	Norm	Norm	TtnPost	155,69	Manual	CNV	Unknown	Unknown	ddPCR Supermix for Probes (no dUTP)	FAM	3113,80	163,10	148,30	13602	1686	11916	195	1491	1433	10483	0,00	2,08	2,22	1,93	2,00	7 000	Ago1	1,04	1,11	0,97
3531	Family	69	-0,019	-0,023	-0,021	0,049	0,070	6,298	6	1,971	0,027	0,014	0,020	0,021	0,001	6,005	6	51	C05	Norm	Norm	TtnPost	129,71	Manual	CNV	Unknown	Unknown	ddPCR Supermix for Probes (no dUTP)	FAM	2594,20	135,80	123,70	16850	1759	15091	162	1597	1722	13369	0,00	1,86	1,98	1,74	2,00	7 000	Ago1	0,93	0,99	0,87
3532	Family	69	-0,017	-0,017	-0,017	0,029	0,046	6,195	6	1,977	0,033	0,019	0,026	0,016	-0,010	5,960	6	43	G06	Norm	Norm	TtnPOST	91,57	Manual	CNV	Unknown	Unknown	ddPCR Supermix for Probes (no dUTP)	FAM	1831,50	97,10	86,10	14275	1069	13206	87	982	1038	12168	0,27	1,90	2,06	1,74	2,00	7 000	Ago1	0,95	1,03	0,87
3532	Family	69	-0,017	-0,017	-0,017	0,029	0,046	6,195	6	1,977	0,033	0,019	0,026	0,016	-0,010	5,960	6	43	H06	Norm	Norm	TtnPOST	97,34	Manual	CNV	Unknown	Unknown	ddPCR Supermix for Probes (no dUTP)	FAM	1946,80	103,00	91,70	14230	1130	13100	107	1023	1090	12010	1,17	1,88	2,04	1,73	2,00	7 000	Ago1	0,94	1,02	0,87
3533	Patient	67	0,003	0,042	0,022	-0,060	-0,082	5,667	6	2,031	0,022	0,061	0,042	0,135	0,094	6,404	6	44	F01	Norm	Norm	TtnPOST	118,13	Manual	CNV	Unknown	Unknown	ddPCR Supermix for Probes (no dUTP)	FAM	2362,70	124,10	112,20	15837	1513	14324	141	1372	1432	12892	0,00	1,92	2,06	1,78	2,00	7 000	Ago1	0,96	1,03	0,89
3533	Patient	67	0,003	0,042	0,022	-0,060	-0,082	5,667	6	2,031	0,022	0,061	0,042	0,135	0,094	6,404	6	44	F02	Norm	Norm	TtnPOST	130,90	Manual	CNV	Unknown	Unknown	ddPCR Supermix for Probes (no dUTP)	FAM	2618,10	136,80	125,00	18110	1907	16203	219	1688	1742	14461	1,02	1,94	2,06	1,82	2,00	7 000	Ago1	0,97	1,03	0,91
3611	Family	69	-0,045	-0,022	-0,034	0,000	0,034	6,144	6	1,954	0,008	0,006	0,007	-0,004	-0,012	5,952	6	44	F04	Norm	Norm	TtnPOST	54,10	Manual	CNV	Unknown	Unknown	ddPCR Supermix for Probes (no dUTP)	FAM	1082,10	57,90	50,30	17554	789	16765	33	756	777	15988	0,00	1,95	2,14	1,76	2,00	7 000	Ago1	0,97	1,07	0,88
3611	Family	69	-0,045	-0,022	-0,034	0,000	0,034	6,144	6	1,954	0,008	0,006	0,007	-0,004	-0,012	5,952	6	49	A04	Norm	Norm	TtnPOST	41,78	Manual	CNV	Unknown	Unknown	ddPCR Supermix for Probes (no dUTP)	FAM	835,50	45,00	38,60	18374	641	17733	32	609	711	17022	0,42	1,72	1,90	1,54	2,00	7 000	Ago1	0,86	0,95	0,77
3612	Family	69	-0,084	0,002	-0,041	-0,193	-0,152	5,400	5	1,943	-0,014	0,046	0,016	-0,047	-0,063	5,745	6	51	A04	Norm	Loss	TtnPost	2988,02	Manual	CNV	Unknown	Unknown	ddPCR Supermix for Probes (no dUTP)	FAM	59760,40	3065,40	2915,40	11080	10206	874	9461	745	804	70	100,15	1,95	2,02	1,88	2,00	7 000	Ago1	0,97	1,01	0,94
3612	Family	69	-0,084	0,002	-0,041	-0,193	-0,152	5,400	5	1,943	-0,014	0,046	0,016	-0,047	-0,063	5,745	6	51	A05	Norm	Loss	TtnPost	3244,73	Manual	CNV	Unknown	Unknown	ddPCR Supermix for Probes (no dUTP)	FAM	64894,70	3321,10	3173,10	14381	13469	912	12682	787	856	56	54,60	1,94	2,01	1,88	2,00	7 000	Ago1	0,97	1,00	0,94
3613	Patient	55	0,100	0,096	0,098	0,138	0,040	6,169	6	2,141	0,078	0,071	0,075	0,094	0,019	6,080	6	51	B04	Norm	Norm	TtnPost	150,17	Manual	CNV	Unknown	Unknown	ddPCR Supermix for Probes (no dUTP)	FAM	3003,50	157,70	142,70	12734	1526	11208	174	1352	1433	9775	0,00	1,89	2,03	1,76	2,00	7 000	Ago1	0,95	1,01	0,88
3613	Patient	55	0,100	0,096	0,098	0,138	0,040	6,169	6	2,141	0,078	0,071	0,075	0,094	0,019	6,080	6	51	B05	Norm	Norm	TtnPost	170,30	Manual	CNV	Unknown	Unknown	ddPCR Supermix for Probes (no dUTP)	FAM	3405,90	177,60	163,10	15724	2119	13605	326	1793	1874	11731	2,96	1,92	2,04	1,81	2,00	7 000	Ago1	0,96	1,02	0,90
3813	Patient	62	0,063	0,022	0,042	0,058	-0,027	5,888	6	2,060	0,038	0,028	0,033	-0,006	-0,039	5,839	6	52	C05	Norm	Norm	TtnPOST	690,95	Manual	CNV	Unknown	Unknown	ddPCR Supermix for Probes (no dUTP)	FAM	13819,01	707,22	674,91	16284	7233	9051	3472	3761	4159	4892	20,00	1,86	1,92	1,80	2,00	7 000	Ago1	0,93	0,96	0,90
3813	Patient	62	0,063	0,022	0,042	0,058	-0,027	5,888	6	2,060	0,038	0,028	0,033	-0,006	-0,039	5,839	6	52	D05	Norm	Norm	TtnPOST	510,99	Manual	CNV	Unknown	Unknown	ddPCR Supermix for Probes (no dUTP)	FAM	10219,76	524,18	497,94	16812	5923	10889	2040	3883	3592	7297	9,03	2,13	2,21	2,05	2,00	7 000	Ago1	1,06	1,10	1,03
4523	Patient	55	-0,098	-0,011	-0,054	-0,020	0,034	6,143	6	1,926	0,015	-0,006	0,004	0,010	0,006	6,024	6	44	F08	Norm	Norm	TtnPOST	738,49	Manual	CNV	Unknown	Unknown	ddPCR Supermix for Probes (no dUTP)	FAM	14769,80	755,80	721,40	15676	7308	8368	3062	4246	3439	4929	7,49	2,34	2,42	2,26	2,00	7 000	Ago1	1,17	1,21	1,13
4523	Patient	55	-0,098	-0,011	-0,054	-0,020	0,034	6,143	6	1,926	0,015	-0,006	0,004	0,010	0,006	6,024	6	50	B07	Norm	Norm	TtnPOST	555,18	Manual	CNV	Unknown	Unknown	ddPCR Supermix for Probes (no dUTP)	FAM	11103,60	568,60	541,90	18007	6774	11233	2336	4438	3674	7559	11,75	2,32	2,41	2,24	2,00	7 000	Ago1	1,16	1,20	1,12
4533	Patient	56	-0,030	-0,060	-0,045	0,015	0,060	6,255	6	1,939	-0,026	-0,050	-0,038	-0,056	-0,018	5,924	6	44	F09	Norm	Norm	TtnPOST	917,74	Manual	CNV	Unknown	Unknown	ddPCR Supermix for Probes (no dUTP)	FAM	18354,80	938,30	897,60	15169	8216	6953	4238	3978	3246	3707	60,04	2,29	2,37	2,22	2,00	7 000	Ago1	1,15	1,18	1,11
4533	Patient	56	-0,030	-0,060	-0,045	0,015	0,060	6,255	6	1,939	-0,026	-0,050	-0,038	-0,056	-0,018	5,924	6	44	F10	Norm	Norm	TtnPOST	1547,66	Manual	CNV	Unknown	Unknown	ddPCR Supermix for Probes (no dUTP)	FAM	30953,10	1581,60	1514,60	12924	9456	3468	6720	2736	2373	1095	74,28	2,16	2,23	2,10	2,00	7 000	Ago1	1,08	1,12	1,05
4543	Patient	56	-0,014	-0,017	-0,015	0,065	0,080	6,344	6	1,979	0,000	-0,014	-0,007	-0,018	-0,011	5,954	6	44	F11	Norm	Norm	TtnPOST	1346,97	Manual	CNV	Unknown	Unknown	ddPCR Supermix for Probes (no dUTP)	FAM	26939,30	1377,90	1316,80	12220	8331	3889	5753	2578	2684	1205	1,04	1,95	2,02	1,89	2,00	7 000	Ago1	0,98	1,01	0,95
4543	Patient	56	-0,014	-0,017	-0,015	0,065	0,080	6,344	6	1,979	0,000	-0,014	-0,007	-0,018	-0,011	5,954	6	44	F12	Norm	Norm	TtnPOST	1668,90	Manual	CNV	Unknown	Unknown	ddPCR Supermix for Probes (no dUTP)	FAM	33377,90	1711,10	1628,20	9700	7352	2348	5638	1714	1800	548	0,98	1,95	2,02	1,88	2,00	7 000	Ago1	0,97	1,01	0,94
4551	Family	71	0,000	-0,058	-0,029	-0,030	-0,001	5,995	6	1,960	-0,011	-0,017	-0,014	0,007	0,021	6,088	6	44	G06	Norm	Norm	TtnPOST	68,35	Manual	CNV	Unknown	Unknown	ddPCR Supermix for Probes (no dUTP)	FAM	1367,00	72,70	64,00	16849	951	15898	68	883	1199	14699	0,00	1,49	1,61	1,36	2,00	7 000	Ago1	0,74	0,81	0,68
4551	Family	71	0,000	-0,058	-0,029	-0,030	-0,001	5,995	6	1,960	-0,011	-0,017	-0,014	0,007	0,021	6,088	6	50	C07	Norm	Norm	TtnPOST	66,59	Manual	CNV	Unknown	Unknown	ddPCR Supermix for Probes (no dUTP)	FAM	1331,80	71,30	61,90	13847	762	13085	45	717	882	12203	0,00	1,63	1,79	1,48	2,00	7 000	Ago1	0,82	0,90	0,74
4552	Family	71	-0,246	-0,266	-0,256	-0,290	-0,034	5,860	6	1,675	-0,208	-0,217	-0,212	-0,231	-0,019	5,923	6	48	D01	Norm	Norm	TtnPOST	362,44	Manual	CNV	Unknown	Unknown	ddPCR Supermix for Probes (no dUTP)	FAM	7248,80	372,70	352,30	18379	4873	13506	1374	3499	3600	9906	6,57	1,95	2,03	1,87	2,00	6 000	Ago1	0,98	1,01	0,94
4552	Family	71	-0,246	-0,266	-0,256	-0,290	-0,034	5,860	6	1,675	-0,208	-0,217	-0,212	-0,231	-0,019	5,923	6	48	D02	Norm	Norm	TtnPOST	354,94	Manual	CNV	Unknown	Unknown	ddPCR Supermix for Probes (no dUTP)	FAM	7098,70	365,10	344,80	18204	4741	13463	1299	3442	3449	10014	7,36	2,00	2,08	1,92	2,00	6 000	Ago1	1,00	1,04	0,96
4553	Patient	56	-0,042	-0,076	-0,059	0,118	0,177	6,784	7	1,920	-0,055	-0,064	-0,060	-0,074	-0,015	5,940	6	48	D03	Norm	Gain	TtnPOST	163,47	Manual	CNV	Unknown	Unknown	ddPCR Supermix for Probes (no dUTP)	FAM	3269,30	170,10	156,90	18092	2347	15745	372	1975	2214	13531	3,18	1,80	1,90	1,70	2,00	6 000	Ago1	0,90	0,95	0,85
4553	Patient	56	-0,042	-0,076	-0,059	0,118	0,177	6,784	7	1,920	-0,055	-0,064	-0,060	-0,074	-0,015	5,940	6	48	D04	Norm	Gain	TtnPOST	155,28	Manual	CNV	Unknown	Unknown	ddPCR Supermix for Probes (no dUTP)	FAM	3105,60	162,70	147,90	13781	1704	12077	266	1438	1554	10523	4,59	1,86	1,99	1,74	2,00	6 000	Ago1	0,93	0,99	0,87
4583	Patient	62	-0,058	-0,045	-0,051	0,400	0,451	8,203	8	1,930	-0,001	0,001	0,000	0,396	0,396	7,895	8	48	D05	Gain	Gain	TtnPOST	91,64	Manual	CNV	Unknown	Unknown	ddPCR Supermix for Probes (no dUTP)	FAM	1832,80	96,50	86,90	18709	1402	17307	103	1299	1213	16094	0,32	2,14	2,30	1,98	2,00	6 000	Ago1	1,07	1,15	0,99
4583	Patient	62	-0,058	-0,045	-0,051	0,400	0,451	8,203	8	1,930	-0,001	0,001	0,000	0,396	0,396	7,895	8	48	D06	Gain	Gain	TtnPOST	97,82	Manual	CNV	Unknown	Unknown	ddPCR Supermix for Probes (no dUTP)	FAM	1956,40	103,00	92,70	17497	1396	16101	99	1297	1198	14903	0,00	2,16	2,32	2,00	2,00	6 000	Ago1	1,08	1,16	1,00
4584	Patient	70	-0,058	-0,010	-0,034	0,392	0,426	8,061	8	1,954	0,001	0,021	0,011	-0,006	-0,017	5,932	6	51	D04	Norm	Gain	TtnPost	126,51	Manual	CNV	Unknown	Unknown	ddPCR Supermix for Probes (no dUTP)	FAM	2530,20	133,20	119,90	13722	1399	12323	144	1255	1190	11133	0,85	2,10	2,26	1,95	2,00	7 000	Ago1	1,05	1,13	0,97
4584	Patient	70	-0,058	-0,010	-0,034	0,392	0,426	8,061	8	1,954	0,001	0,021	0,011	-0,006	-0,017	5,932	6	51	D05	Norm	Gain	TtnPost	102,36	Manual	CNV	Unknown	Unknown	ddPCR Supermix for Probes (no dUTP)	FAM	2047,20	108,20	96,50	14089	1174	12915	112	1062	1107	11808	1,04	1,92	2,08	1,77	2,00	7 000	Ago1	0,96	1,04	0,88
4653	Patient	62	-0,078	-0,052	-0,065	-0,039	0,026	6,110	6	1,911	-0,014	-0,018	-0,016	0,032	0,048	6,202	6	51	E04	Norm	Norm	TtnPost	103,26	Manual	CNV	Unknown	Unknown	ddPCR Supermix for Probes (no dUTP)	FAM	2065,10	109,40	97,10	12984	1091	11893	107	984	943	10950	2,02	2,08	2,26	1,91	2,00	7 000	Ago1	1,04	1,13	0,95
4653	Patient	62	-0,078	-0,052	-0,065	-0,039	0,026	6,110	6	1,911	-0,014	-0,018	-0,016	0,032	0,048	6,202	6	51	E05	Norm	Norm	TtnPost	106,14	Manual	CNV	Unknown	Unknown	ddPCR Supermix for Probes (no dUTP)	FAM	2122,80	111,70	100,60	16402	1415	14987	135	1280	1240	13747	1,40	2,06	2,21	1,91	2,00	7 000	Ago1	1,03	1,11	0,95
4673	Patient	67	-0,063	-0,083	-0,073	-0,049	0,024	6,102	6	1,901	-0,024	-0,040	-0,032	-0,024	0,009	6,037	6	48	D07	Norm	Norm	TtnPOST	273,14	Manual	CNV	Unknown	Unknown	ddPCR Supermix for Probes (no dUTP)	FAM	5462,80	281,60	264,80	19697	4081	15616	847	3234	3101	12515	2,73	2,08	2,17	1,98	2,00	6 000	Ago1	1,04	1,08	0,99
4673	Patient	67	-0,063	-0,083	-0,073	-0,049	0,024	6,102	6	1,901	-0,024	-0,040	-0,032	-0,024	0,009	6,037	6	48	D08	Norm	Norm	TtnPOST	185,16	Manual	CNV	Unknown	Unknown	ddPCR Supermix for Probes (no dUTP)	FAM	3703,20	192,30	178,00	17655	2571	15084	387	2184	2169	12915	1,35	2,01	2,12	1,90	2,00	6 000	Ago1	1,01	1,06	0,95
4683	Patient	67	0,024	0,094	0,059	0,117	0,058	6,246	6	2,084	0,108	0,125	0,116	0,173	0,056	6,239	6	39	F03	Norm	Norm	TtnPOST	168,91	Manual	CNV	Unknown	Unknown	ddPCR Supermix for Probes (no dUTP)	FAM	3378,10	178,40	159,50	9167	1226	7941	116	1110	899	7042	0,00	2,45	2,65	2,24	2,00	6 000	Ago1	1,22	1,33	1,12
4683	Patient	67	0,024	0,094	0,059	0,117	0,058	6,246	6	2,084	0,108	0,125	0,116	0,173	0,056	6,239	6	49	A07	Norm	Norm	TtnPOST	142,36	Manual	CNV	Unknown	Unknown	ddPCR Supermix for Probes (no dUTP)	FAM	2847,20	148,60	136,20	17864	2036	15828	215	1821	1583	14245	0,83	2,28	2,43	2,14	2,00	7 000	Ago1	1,14	1,21	1,07
4693	Patient	70	0,326	0,339	0,332	0,395	0,062	6,265	6	2,518	-0,046	-0,011	-0,028	-0,093	-0,065	5,735	6	49	D02	Norm	Norm	TtnPOST	307,77	Manual	CNV	Unknown	Unknown	ddPCR Supermix for Probes (no dUTP)	FAM	6155,50	317,20	298,40	17994	4142	13852	866	3276	2564	11288	8,00	2,47	2,59	2,36	2,00	7 000	Ago1	1,24	1,29	1,18
4693	Patient	70	0,326	0,339	0,332	0,395	0,062	6,265	6	2,518	-0,046	-0,011	-0,028	-0,093	-0,065	5,735	6	50	D04	Norm	Norm	TtnPOST	373,57	Manual	CNV	Unknown	Unknown	ddPCR Supermix for Probes (no dUTP)	FAM	7471,30	385,30	361,90	14486	3941	10545	867	3074	2305	8240	0,58	2,57	2,69	2,45	2,00	7 000	Ago1	1,28	1,35	1,22
4713	Patient	74	0,041	-0,022	0,010	0,187	0,177	6,784	7	2,013	0,009	-0,051	-0,021	0,028	0,049	6,209	6	39	F05	Norm	Gain	TtnPOST	97,80	Manual	CNV	Unknown	Unknown	ddPCR Supermix for Probes (no dUTP)	FAM	1956,00	103,10	92,50	16435	1311	15124	87	1224	1022	14102	0,00	2,38	2,57	2,19	2,00	6 000	Ago1	1,19	1,29	1,09
4713	Patient	74	0,041	-0,022	0,010	0,187	0,177	6,784	7	2,013	0,009	-0,051	-0,021	0,028	0,049	6,209	6	50	D07	Norm	Gain	TtnPOST	88,23	Manual	CNV	Unknown	Unknown	ddPCR Supermix for Probes (no dUTP)	FAM	1764,50	93,60	82,90	14699	1062	13637	73	989	806	12831	0,87	2,43	2,65	2,21	2,00	7 000	Ago1	1,22	1,32	1,11
4721	Family	76	-0,043	-0,038	-0,040	-0,081	-0,040	5,835	6	1,945	-0,040	-0,015	-0,027	-0,019	0,009	6,037	6	39	F06	Norm	Norm	TtnPOST	141,23	Manual	CNV	Unknown	Unknown	ddPCR Supermix for Probes (no dUTP)	FAM	2824,70	147,80	134,70	15797	1787	14010	215	1572	1565	12445	1,29	2,01	2,14	1,88	2,00	6 000	Ago1	1,00	1,07	0,94
4721	Family	76	-0,043	-0,038	-0,040	-0,081	-0,040	5,835	6	1,945	-0,040	-0,015	-0,027	-0,019	0,009	6,037	6	50	E07	Norm	Norm	TtnPOST	105,43	Manual	CNV	Unknown	Unknown	ddPCR Supermix for Probes (no dUTP)	FAM	2108,60	110,70	100,20	17884	1533	16351	157	1376	1475	14876	1,35	1,87	2,00	1,74	2,00	7 000	Ago1	0,94	1,00	0,87
4722	Patient	76	-0,004	-0,080	-0,042	-0,230	-0,188	5,265	5	1,943	-0,017	-0,031	-0,024	-0,110	-0,086	5,655	6	48	H01	Norm	Loss	TtnPOST	366,46	Manual	CNV	Unknown	Unknown	ddPCR Supermix for Probes (no dUTP)	FAM	7329,20	377,20	355,80	16974	4543	12431	1278	3265	3475	8956	0,77	1,90	1,97	1,82	2,00	6 000	Ago1	0,95	0,99	0,91
4722	Patient	76	-0,004	-0,080	-0,042	-0,230	-0,188	5,265	5	1,943	-0,017	-0,031	-0,024	-0,110	-0,086	5,655	6	48	H02	Norm	Loss	TtnPOST	338,34	Manual	CNV	Unknown	Unknown	ddPCR Supermix for Probes (no dUTP)	FAM	6766,90	348,20	328,60	18473	4617	13856	1288	3329	3338	10518	14,84	2,00	2,08	1,91	2,00	6 000	Ago1	1,00	1,04	0,96
4743	Patient	79	0,027	0,040	0,033	-0,017	-0,050	5,794	6	2,047	0,018	0,025	0,021	0,023	0,001	6,005	6	39	H06	Norm	Norm	TtnPOST	103,63	Manual	CNV	Unknown	Unknown	ddPCR Supermix for Probes (no dUTP)	FAM	2072,70	109,20	98,10	15880	1339	14541	103	1236	1036	13505	0,61	2,37	2,55	2,18	2,00	6 000	Ago1	1,18	1,28	1,09
4743	Patient	79	0,027	0,040	0,033	-0,017	-0,050	5,794	6	2,047	0,018	0,025	0,021	0,023	0,001	6,005	6	49	B07	Norm	Norm	TtnPOST	88,97	Manual	CNV	Unknown	Unknown	ddPCR Supermix for Probes (no dUTP)	FAM	1779,40	93,70	84,20	18535	1350	17185	134	1216	1319	15866	2,09	1,85	1,99	1,72	2,00	7 000	Ago1	0,93	1,00	0,86
4751	Family	74	-0,025	0,038	0,007	-0,098	-0,105	5,578	6	2,010	-0,043	-0,089	-0,066	0,150	0,216	6,968	7	48	H03	Gain	Norm	TtnPOST	863,57	Manual	CNV	Unknown	Unknown	ddPCR Supermix for Probes (no dUTP)	FAM	17271,40	883,00	844,50	15576	8100	7476	4040	4060	3471	4005	40,05	2,23	2,30	2,16	2,00	6 000	Ago1	1,12	1,15	1,08
4751	Family	74	-0,025	0,038	0,007	-0,098	-0,105	5,578	6	2,010	-0,043	-0,089	-0,066	0,150	0,216	6,968	7	48	H04	Gain	Norm	TtnPOST	885,90	Manual	CNV	Unknown	Unknown	ddPCR Supermix for Probes (no dUTP)	FAM	17717,90	906,40	865,80	14473	7657	6816	3645	4012	3042	3774	33,91	2,43	2,51	2,35	2,00	6 000	Ago1	1,21	1,26	1,17
4752	Family	74	-0,039	-0,070	-0,055	-0,204	-0,150	5,408	5	1,926	-0,040	-0,049	-0,044	0,667	0,712	9,825	10	41	F04	Gain	Loss	TtnPOST	47,19	Manual	CNV	Unknown	Unknown	ddPCR Supermix for Probes (no dUTP)	FAM	943,90	50,60	43,80	18387	723	17664	30	693	871	16793	0,00	1,60	1,75	1,44	2,00	7 000	Ago1	0,80	0,88	0,72
4752	Family	74	-0,039	-0,070	-0,055	-0,204	-0,150	5,408	5	1,926	-0,040	-0,049	-0,044	0,667	0,712	9,825	10	50	G08	Gain	Loss	TtnPOST	46,94	Manual	CNV	Unknown	Unknown	ddPCR Supermix for Probes (no dUTP)	FAM	938,90	50,40	43,50	17895	700	17195	26	674	762	16433	0,00	1,77	1,95	1,59	2,00	7 000	Ago1	0,89	0,98	0,80
4753	Patient	74	0,026	0,049	0,037	0,170	0,132	6,575	7	2,053	0,070	0,051	0,061	0,918	0,857	10,871	11	48	H05	Gain	Gain	TtnPOST	80,71	Manual	CNV	Unknown	Unknown	ddPCR Supermix for Probes (no dUTP)	FAM	1614,20	85,90	75,50	13876	920	12956	99	821	858	12098	3,46	1,92	2,09	1,75	2,00	6 000	Ago1	0,96	1,05	0,87
4753	Patient	74	0,026	0,049	0,037	0,170	0,132	6,575	7	2,053	0,070	0,051	0,061	0,918	0,857	10,871	11	48	H06	Gain	Gain	TtnPOST	98,41	Manual	CNV	Unknown	Unknown	ddPCR Supermix for Probes (no dUTP)	FAM	1968,20	103,90	92,90	15440	1239	14201	122	1117	1160	13041	1,73	1,93	2,08	1,78	2,00	6 000	Ago1	0,97	1,04	0,89
4761	Family	75	0,011	-0,009	0,001	0,115	0,115	6,497	6	2,001	0,028	-0,125	-0,049	0,031	0,080	6,342	6	41	F06	Norm	Norm	TtnPOST	153,14	Manual	CNV	Unknown	Unknown	ddPCR Supermix for Probes (no dUTP)	FAM	3062,70	159,60	146,80	18050	2203	15847	250	1953	1689	14158	1,11	2,29	2,43	2,15	2,00	7 000	Ago1	1,15	1,22	1,08
4761	Family	75	0,011	-0,009	0,001	0,115	0,115	6,497	6	2,001	0,028	-0,125	-0,049	0,031	0,080	6,342	6	50	F07	Norm	Norm	TtnPOST	165,68	Manual	CNV	Unknown	Unknown	ddPCR Supermix for Probes (no dUTP)	FAM	3313,60	172,60	158,80	16778	2204	14574	267	1937	1767	12807	0,00	2,18	2,31	2,05	2,00	7 000	Ago1	1,09	1,16	1,02
4762	Family	75	0,019	0,009	0,014	0,106	0,092	6,394	6	2,020	0,027	0,002	0,015	0,025	0,010	6,043	6	46	D01	Norm	Norm	TtnPOST	131,70	Manual	CNV	Unknown	Unknown	ddPCR Supermix for Probes (no dUTP)	FAM	2634,10	138,20	125,30	15249	1615	13634	127	1488	1262	12372	0,00	2,34	2,51	2,18	2,00	7 000	Ago1	1,17	1,26	1,09
4762	Family	75	0,019	0,009	0,014	0,106	0,092	6,394	6	2,020	0,027	0,002	0,015	0,025	0,010	6,043	6	46	D02	Norm	Norm	TtnPOST	141,97	Manual	CNV	Unknown	Unknown	ddPCR Supermix for Probes (no dUTP)	FAM	2839,40	148,10	135,90	18174	2066	16108	236	1830	1524	14584	2,90	2,37	2,52	2,22	2,00	7 000	Ago1	1,18	1,26	1,11
4763	Patient	75	0,002	-0,048	-0,023	0,097	0,120	6,519	7	1,968	-0,009		-0,009	-0,448	-0,439	4,425	4	41	H06	Loss	Gain	TtnPOST	81,33	Manual	CNV	Unknown	Unknown	ddPCR Supermix for Probes (no dUTP)	FAM	1626,60	85,90	76,80	18040	1205	16835	69	1136	984	15851	0,00	2,30	2,49	2,11	2,00	7 000	Ago1	1,15	1,24	1,05
4763	Patient	75	0,002	-0,048	-0,023	0,097	0,120	6,519	7	1,968	-0,009		-0,009	-0,448	-0,439	4,425	4	50	G07	Loss	Gain	TtnPOST	92,61	Manual	CNV	Unknown	Unknown	ddPCR Supermix for Probes (no dUTP)	FAM	1852,20	97,80	87,50	16513	1250	15263	69	1181	1078	14185	0,00	2,19	2,36	2,01	2,00	7 000	Ago1	1,09	1,18	1,01
4793	Patient	79	-0,078	-0,011	-0,044	-0,216	-0,171	5,328	5	1,940	-0,035	0,024	-0,006	-0,282	-0,277	4,953	5	51	F04	Loss	Loss	TtnPost	438,39	Manual	CNV	Unknown	Unknown	ddPCR Supermix for Probes (no dUTP)	FAM	8767,70	452,70	424,20	11788	3667	8121	1379	2288	2408	5713	42,13	1,92	2,01	1,84	2,00	7 000	Ago1	0,96	1,01	0,92
4793	Patient	79	-0,078	-0,011	-0,044	-0,216	-0,171	5,328	5	1,940	-0,035	0,024	-0,006	-0,282	-0,277	4,953	5	51	F05	Loss	Loss	TtnPost	431,98	Manual	CNV	Unknown	Unknown	ddPCR Supermix for Probes (no dUTP)	FAM	8639,60	444,10	420,00	16221	4985	11236	1565	3420	3476	7760	2,40	1,97	2,05	1,90	2,00	7 000	Ago1	0,99	1,03	0,95
4813	Patient	85	-0,026	-0,031	-0,028	-0,211	-0,182	5,287	5	1,961	-0,018	0,045	0,014	0,013	0,000	5,999	6	51	G04	Norm	Loss	TtnPOST	239,63	Manual	CNV	Unknown	Unknown	ddPCR Supermix for Probes (no dUTP)	FAM	4792,60	249,00	230,30	13767	2537	11230	558	1979	2047	9183	10,03	1,94	2,05	1,84	2,00	7 000	Ago1	0,97	1,02	0,92
4813	Patient	85	-0,026	-0,031	-0,028	-0,211	-0,182	5,287	5	1,961	-0,018	0,045	0,014	0,013	0,000	5,999	6	51	G05	Norm	Loss	TtnPOST	272,12	Manual	CNV	Unknown	Unknown	ddPCR Supermix for Probes (no dUTP)	FAM	5442,40	281,30	263,00	16465	3400	13065	686	2714	2730	10335	0,00	1,99	2,08	1,89	2,00	7 000	Ago1	0,99	1,04	0,95
4821	Family	80	-0,035	-0,019	-0,027	-0,101	-0,074	5,702	6	1,963	0,013	-0,005	0,004	-0,006	-0,010	5,959	6	47	D01	Norm	Norm	TtnPOST	390,40	Manual	CNV	Unknown	Unknown	ddPCR Supermix for Probes (no dUTP)	FAM	7807,90	403,00	377,90	13343	3768	9575	1295	2473	3013	6562	14,15	1,70	1,78	1,63	2,00	7 000	Ago1	0,85	0,89	0,81
4821	Family	80	-0,035	-0,019	-0,027	-0,101	-0,074	5,702	6	1,963	0,013	-0,005	0,004	-0,006	-0,010	5,959	6	47	D02	Norm	Norm	TtnPOST	319,21	Manual	CNV	Unknown	Unknown	ddPCR Supermix for Probes (no dUTP)	FAM	6384,30	328,70	309,80	18604	4421	14183	1295	3126	3691	10492	12,42	1,74	1,81	1,67	2,00	7 000	Ago1	0,87	0,91	0,83
4822	Family	80	-0,157	-0,142	-0,149	-0,249	-0,100	5,598	6	1,804	-0,088	-0,067	-0,077	-0,067	0,011	6,044	6	47	D03	Norm	Norm	TtnPOST	481,50	Manual	CNV	Unknown	Unknown	ddPCR Supermix for Probes (no dUTP)	FAM	9630,10	496,60	466,60	11954	4015	7939	1526	2489	2812	5127	15,94	1,82	1,89	1,74	2,00	7 000	Ago1	0,91	0,95	0,87
4822	Family	80	-0,157	-0,142	-0,149	-0,249	-0,100	5,598	6	1,804	-0,088	-0,067	-0,077	-0,067	0,011	6,044	6	47	D04	Norm	Norm	TtnPOST	347,17	Manual	CNV	Unknown	Unknown	ddPCR Supermix for Probes (no dUTP)	FAM	6943,30	357,50	336,90	17113	4373	12740	1335	3038	3507	9233	12,51	1,77	1,85	1,70	2,00	7 000	Ago1	0,89	0,92	0,85
4823	Patient	80	-0,045	-0,090	-0,067	-0,066	0,001	6,005	6	1,909	0,006	0,007	0,006	0,015	0,009	6,036	6	47	D05	Norm	Norm	TtnPOST	530,49	Manual	CNV	Unknown	Unknown	ddPCR Supermix for Probes (no dUTP)	FAM	10609,80	544,70	516,40	15112	5485	9627	2347	3138	3710	5917	29,92	1,76	1,83	1,70	2,00	7 000	Ago1	0,88	0,91	0,85
4823	Patient	80	-0,045	-0,090	-0,067	-0,066	0,001	6,005	6	1,909	0,006	0,007	0,006	0,015	0,009	6,036	6	47	D06	Norm	Norm	TtnPOST	395,41	Manual	CNV	Unknown	Unknown	ddPCR Supermix for Probes (no dUTP)	FAM	7908,30	408,00	383,00	13519	3859	9660	1213	2646	2932	6728	5,22	1,84	1,92	1,75	2,00	7 000	Ago1	0,92	0,96	0,88
4843	Patient	81	-0,080	-0,099	-0,089	-0,074	0,015	6,064	6	1,880	-0,066	-0,077	-0,072	-0,053	0,019	6,079	6	46	H01	Norm	Norm	TtnPOST	175,29	Manual	CNV	Unknown	Unknown	ddPCR Supermix for Probes (no dUTP)	FAM	3505,80	182,50	168,10	16507	2285	14222	316	1969	1983	12239	0,00	1,99	2,10	1,87	2,00	7 000	Ago1	0,99	1,05	0,94
4843	Patient	81	-0,080	-0,099	-0,089	-0,074	0,015	6,064	6	1,880	-0,066	-0,077	-0,072	-0,053	0,019	6,079	6	46	H02	Norm	Norm	TtnPOST	152,22	Manual	CNV	Unknown	Unknown	ddPCR Supermix for Probes (no dUTP)	FAM	3044,40	158,90	145,60	16652	2021	14631	302	1719	1728	12903	5,08	1,99	2,11	1,87	2,00	7 000	Ago1	1,00	1,06	0,93
4844	Patient	81	-0,101	-0,113	-0,107	-0,053	0,054	6,228	6	1,857	-0,057	-0,072	-0,064	-0,050	0,014	6,058	6	47	D07	Norm	Norm	TtnPOST	169,83	Manual	CNV	Unknown	Unknown	ddPCR Supermix for Probes (no dUTP)	FAM	3396,60	177,60	162,10	13785	1853	11932	263	1590	1692	10240	0,02	1,89	2,01	1,77	2,00	7 000	Ago1	0,94	1,00	0,88
4844	Patient	81	-0,101	-0,113	-0,107	-0,053	0,054	6,228	6	1,857	-0,057	-0,072	-0,064	-0,050	0,014	6,058	6	47	D08	Norm	Norm	TtnPOST	125,60	Manual	CNV	Unknown	Unknown	ddPCR Supermix for Probes (no dUTP)	FAM	2512,10	131,80	119,40	15692	1589	14103	165	1424	1418	12685	0,44	2,01	2,15	1,87	2,00	7 000	Ago1	1,00	1,07	0,93
4851	Family	NMD-val	0,027	-0,007	0,010	0,922	0,912	11,290	11	2,013	-0,014	-0,021	-0,018	-0,006	0,012	6,051	6	53	C04	Norm	Gain	TtnPOST	261,08	Manual	CNV	Unknown	Unknown	ddPCR Supermix for Probes (no dUTP)	FAM	5221,70	269,94	252,30	16978	3379	13599	720	2659	2803	10796	2,06	1,91	2,00	1,82	2,00	7 000	Ago1	0,95	1,00	0,91
4851	Family	NMD-val	0,027	-0,007	0,010	0,922	0,912	11,290	11	2,013	-0,014	-0,021	-0,018	-0,006	0,012	6,051	6	53	D04	Norm	Gain	TtnPOST	478,73	Manual	CNV	Unknown	Unknown	ddPCR Supermix for Probes (no dUTP)	FAM	9574,64	491,40	466,20	16826	5625	11201	1908	3717	3866	7335	0,00	1,94	2,01	1,86	2,00	7 000	Ago1	0,97	1,00	0,93
4873	Patient	NMD-val	-0,031	-0,092	-0,061	0,110	0,172	6,758	7	1,917	-0,010	-0,057	-0,033	0,014	0,047	6,200	6	46	D03	Norm	Gain	TtnPOST	231,53	Manual	CNV	Unknown	Unknown	ddPCR Supermix for Probes (no dUTP)	FAM	4630,60	240,70	222,40	13787	2463	11324	489	1974	2125	9199	2,82	1,87	1,98	1,77	2,00	7 000	Ago1	0,94	0,99	0,88
4873	Patient	NMD-val	-0,031	-0,092	-0,061	0,110	0,172	6,758	7	1,917	-0,010	-0,057	-0,033	0,014	0,047	6,200	6	46	D04	Norm	Gain	TtnPOST	230,39	Manual	CNV	Unknown	Unknown	ddPCR Supermix for Probes (no dUTP)	FAM	4607,80	239,20	221,60	14799	2632	12167	489	2143	2210	9957	1,06	1,95	2,05	1,84	2,00	7 000	Ago1	0,97	1,02	0,92
4883	Patient	NMD-val	0,126	0,072	0,099	0,384	0,285	7,309	7	2,142	0,096	0,067	0,081	-0,066	-0,148	5,417	5	52	F04	Loss	Gain	TtnPOST	56,97	Manual	CNV	Unknown	Unknown	ddPCR Supermix for Probes (no dUTP)	FAM	1139,47	61,25	52,71	14469	684	13785	32	652	605	13180	0,17	2,15	2,38	1,92	2,00	7 000	Ago1	1,08	1,19	0,96
4883	Patient	NMD-val	0,126	0,072	0,099	0,384	0,285	7,309	7	2,142	0,096	0,067	0,081	-0,066	-0,148	5,417	5	52	F05	Loss	Gain	TtnPOST	68,18	Manual	CNV	Unknown	Unknown	ddPCR Supermix for Probes (no dUTP)	FAM	1363,51	72,63	63,74	16074	905	15169	48	857	793	14376	0,05	2,16	2,36	1,95	2,00	7 000	Ago1	1,08	1,18	0,98
4891	Family	86	-0,062	-0,070	-0,066	-0,081	-0,015	5,938	6	1,911	-0,019	-0,031	-0,025	-0,028	-0,003	5,989	6	52	G04	Norm	Norm	TtnPOST	122,02	Manual	CNV	Unknown	Unknown	ddPCR Supermix for Probes (no dUTP)	FAM	2440,47	127,80	116,28	17529	1727	15802	170	1557	1615	14187	0,00	1,93	2,06	1,80	2,00	7 000	Ago1	0,97	1,03	0,90
4891	Family	86	-0,062	-0,070	-0,066	-0,081	-0,015	5,938	6	1,911	-0,019	-0,031	-0,025	-0,028	-0,003	5,989	6	52	G05	Norm	Norm	TtnPOST	117,54	Manual	CNV	Unknown	Unknown	ddPCR Supermix for Probes (no dUTP)	FAM	2350,77	123,38	111,73	16481	1567	14914	173	1394	1477	13437	1,41	1,89	2,03	1,76	2,00	7 000	Ago1	0,95	1,01	0,88
4892	Family	86	-0,031	-0,013	-0,022	-0,073	-0,051	5,792	6	1,970	-0,072	-0,101	-0,086	-0,084	0,003	6,012	6	49	B05	Norm	Norm	TtnPOST	75,67	Manual	CNV	Unknown	Unknown	ddPCR Supermix for Probes (no dUTP)	FAM	1513,40	80,00	71,30	18525	1154	17371	83	1071	1128	16243	0,55	1,90	2,06	1,75	2,00	7 000	Ago1	0,95	1,03	0,87
4892	Family	86	-0,031	-0,013	-0,022	-0,073	-0,051	5,792	6	1,970	-0,072	-0,101	-0,086	-0,084	0,003	6,012	6	50	E09	Norm	Norm	TtnPOST	94,92	Manual	CNV	Unknown	Unknown	ddPCR Supermix for Probes (no dUTP)	FAM	1898,30	100,10	89,80	16669	1292	15377	110	1182	1267	14110	0,27	1,87	2,01	1,73	2,00	7 000	Ago1	0,94	1,01	0,86
4893	Patient	87	-0,068	-0,036	-0,052	-0,144	-0,092	5,629	6	1,929	0,031	0,002	0,016	-0,047	-0,064	5,741	6	42	F07	Norm	Norm	TtnPOST	139,54	Manual	CNV	Unknown	Unknown	ddPCR Supermix for Probes (no dUTP)	FAM	2790,70	146,10	133,00	15495	1733	13762	203	1530	1521	12241	0,98	2,01	2,15	1,88	2,00	7 000	Ago1	1,01	1,07	0,94
4893	Patient	87	-0,068	-0,036	-0,052	-0,144	-0,092	5,629	6	1,929	0,031	0,002	0,016	-0,047	-0,064	5,741	6	42	F08	Norm	Norm	TtnPOST	139,28	Manual	CNV	Unknown	Unknown	ddPCR Supermix for Probes (no dUTP)	FAM	2785,60	146,20	132,40	14035	1567	12468	187	1380	1337	11131	1,78	2,06	2,21	1,91	2,00	7 000	Ago1	1,03	1,10	0,96
4913	Patient	85	0,031	0,004	0,017	-0,127	-0,145	5,428	5	2,024	0,026	0,056	0,041	0,056	0,015	6,063	6	46	H03	Norm	Loss	TtnPOST	968,35	Manual	CNV	Unknown	Unknown	ddPCR Supermix for Probes (no dUTP)	FAM	19367,10	991,50	945,70	12957	7268	5689	3632	3636	2667	3022	39,06	2,47	2,56	2,39	2,00	7 000	Ago1	1,24	1,28	1,19
4913	Patient	85	0,031	0,004	0,017	-0,127	-0,145	5,428	5	2,024	0,026	0,056	0,041	0,056	0,015	6,063	6	46	H04	Norm	Loss	TtnPOST	701,37	Manual	CNV	Unknown	Unknown	ddPCR Supermix for Probes (no dUTP)	FAM	14027,50	721,00	682,10	11430	5133	6297	2143	2990	2387	3910	33,16	2,36	2,46	2,27	2,00	7 000	Ago1	1,18	1,23	1,13
4933	Patient	85	0,005	0,055	0,030	-0,138	-0,168	5,339	5	2,042	-0,026	0,031	0,003	-0,032	-0,035	5,856	6	46	D05	Norm	Loss	TtnPOST	229,72	Manual	CNV	Unknown	Unknown	ddPCR Supermix for Probes (no dUTP)	FAM	4594,40	237,80	221,70	17578	3118	14460	526	2592	2295	12165	2,48	2,23	2,35	2,12	2,00	7 000	Ago1	1,12	1,17	1,06
4933	Patient	85	0,005	0,055	0,030	-0,138	-0,168	5,339	5	2,042	-0,026	0,031	0,003	-0,032	-0,035	5,856	6	46	D06	Norm	Loss	TtnPOST	227,74	Manual	CNV	Unknown	Unknown	ddPCR Supermix for Probes (no dUTP)	FAM	4554,80	238,10	217,50	10739	1890	8849	343	1547	1434	7415	4,81	2,14	2,28	2,00	2,00	7 000	Ago1	1,07	1,14	1,00
5153	Patient	62	-0,041	-0,020	-0,030	-0,020	0,010	6,042	6	1,958	0,009	0,020	0,014	0,012	-0,003	5,989	6	41	F01	Norm	Norm	TtnPOST	69,08	Manual	CNV	Unknown	Unknown	ddPCR Supermix for Probes (no dUTP)	FAM	1381,60	73,70	64,50	15308	873	14435	53	820	780	13655	0,47	2,10	2,30	1,90	2,00	7 000	Ago1	1,05	1,15	0,95
5153	Patient	62	-0,041	-0,020	-0,030	-0,020	0,010	6,042	6	1,958	0,009	0,020	0,014	0,012	-0,003	5,989	6	41	F02	Norm	Norm	TtnPOST	80,37	Manual	CNV	Unknown	Unknown	ddPCR Supermix for Probes (no dUTP)	FAM	1607,40	85,30	75,50	15613	1031	14582	75	956	965	13617	0,55	1,98	2,15	1,81	2,00	7 000	Ago1	0,99	1,08	0,91
6003	Patient	87	-0,059	-0,061	-0,060	-0,059	0,001	6,004	6	1,919	-0,015	-0,027	-0,021	-0,026	-0,005	5,978	6	49	D05	Norm	Norm	TtnPOST	164,45	Manual	CNV	Unknown	Unknown	ddPCR Supermix for Probes (no dUTP)	FAM	3289,00	170,90	158,00	19233	2509	16724	341	2168	2170	14554	1,09	2,00	2,11	1,89	2,00	7 000	Ago1	1,00	1,05	0,94
6003	Patient	87	-0,059	-0,061	-0,060	-0,059	0,001	6,004	6	1,919	-0,015	-0,027	-0,021	-0,026	-0,005	5,978	6	50	G09	Norm	Norm	TtnPOST	146,69	Manual	CNV	Unknown	Unknown	ddPCR Supermix for Probes (no dUTP)	FAM	2933,80	153,30	140,10	16353	1917	14436	223	1694	1713	12723	0,00	1,98	2,10	1,85	2,00	7 000	Ago1	0,99	1,05	0,93
1423	Patient	87	0,061	0,040	0,051	-0,021	-0,072	5,708	6	2,072	0,048	0,057	0,052	0,053	0,000	6,001	6	43	A01	Norm	Norm	Neb8	167,22	Manual	CNV	Unknown	Unknown	ddPCR Supermix for Probes (no dUTP)	FAM	3344,40	174,29	160,19	16355	2167	14188	115	2052	720	13468	0,38	5,42	5,86	4,99	2,00	5 000	Ago1	2,71	2,93	2,50
1423	Patient	87	0,061	0,040	0,051	-0,021	-0,072	5,708	6	2,072	0,048	0,057	0,052	0,053	0,000	6,001	6	43	A02	Norm	Norm	Neb8	173,41	Manual	CNV	Unknown	Unknown	ddPCR Supermix for Probes (no dUTP)	FAM	3468,18	180,83	166,04	15447	2117	13330	128	1989	745	12585	0,78	5,07	5,47	4,67	2,00	5 000	Ago1	2,53	2,73	2,33
1531	Patient	87	0,246	0,139	0,192	-0,052	-0,244	5,066	5	2,285	0,180	0,151	0,165	0,216	0,051	6,217	6	49	A01	Norm	Loss	Neb8	410,09	Manual	CNV	Unknown	Unknown	ddPCR Supermix for Probes (no dUTP)	FAM	8201,78	421,34	398,94	17672	5201	12471	680	4521	1396	11075	7,35	5,58	5,86	5,29	2,00	5 000	Ago1	2,79	2,93	2,65
1531	Patient	87	0,246	0,139	0,192	-0,052	-0,244	5,066	5	2,285	0,180	0,151	0,165	0,216	0,051	6,217	6	50	A02	Norm	Loss	Neb8	345,86	Manual	CNV	Unknown	Unknown	ddPCR Supermix for Probes (no dUTP)	FAM	6917,10	356,32	335,48	16733	4262	12471	465	3797	1236	11235	3,33	5,48	5,79	5,18	2,00	5 000	Ago1	2,74	2,90	2,59
1803	Patient	66	-0,035	0,002	-0,017	-0,108	-0,092	5,630	6	1,977	-0,051	-0,028	-0,039	-0,064	-0,025	5,897	6	36	A01	Norm	Norm	Neb8	665,46	Manual	CNV	Unknown	Unknown	ddPCR Supermix for Probes (no dUTP)	FAM	13309,25	681,96	649,19	15060	6506	8554	1001	5505	1300	7254	1,13	6,82	7,15	6,50	2,00	5 000	Ago2	3,41	3,57	3,25
1803	Patient	66	-0,035	0,002	-0,017	-0,108	-0,092	5,630	6	1,977	-0,051	-0,028	-0,039	-0,064	-0,025	5,897	6	36	A02	Norm	Norm	Neb8	704,39	Manual	CNV	Unknown	Unknown	ddPCR Supermix for Probes (no dUTP)	FAM	14087,87	721,74	687,30	14695	6620	8075	1072	5548	1220	6855	6,79	7,06	7,40	6,72	2,00	5 000	Ago2	3,53	3,70	3,36
2421	Family	58	0,006	0,014	0,010	-0,211	-0,220	5,150	5	2,014	-0,007	0,015	0,004	0,007	-0,011	5,956	6	43	A05	Norm	Loss	Neb8	2930,20	Manual	CNV	Unknown	Unknown	ddPCR Supermix for Probes (no dUTP)	FAM	58604,03	2994,28	2869,44	15135	13881	1254	9788	4093	810	444	195,85	4,13	4,26	4,01	2,00	5 000	Ago1	2,07	2,13	2,01
2421	Family	58	0,006	0,014	0,010	-0,211	-0,220	5,150	5	2,014	-0,007	0,015	0,004	0,007	-0,011	5,956	6	43	A06	Norm	Loss	Neb8	1529,38	Manual	CNV	Unknown	Unknown	ddPCR Supermix for Probes (no dUTP)	FAM	30587,53	1560,00	1499,53	15528	11296	4232	4657	6639	1618	2614	42,24	5,02	5,18	4,86	2,00	5 000	Ago1	2,51	2,59	2,43
2422	Family	58	0,238	0,257	0,248	0,196	-0,052	5,786	6	2,375	0,155	0,199	0,177	0,159	-0,018	5,926	6	43	A07	Norm	Norm	Neb8	1269,09	Manual	CNV	Unknown	Unknown	ddPCR Supermix for Probes (no dUTP)	FAM	25381,88	1293,51	1245,18	17678	11667	6011	3352	8315	1674	4337	9,53	6,45	6,67	6,23	2,00	5 000	Ago1	3,22	3,33	3,12
2422	Family	58	0,238	0,257	0,248	0,196	-0,052	5,786	6	2,375	0,155	0,199	0,177	0,159	-0,018	5,926	6	43	A08	Norm	Norm	Neb8	1099,71	Manual	CNV	Unknown	Unknown	ddPCR Supermix for Probes (no dUTP)	FAM	21994,28	1124,56	1075,39	13609	8265	5344	2271	5994	1239	4105	40,62	6,27	6,52	6,02	2,00	5 000	Ago1	3,13	3,26	3,01
2423	Patient	58	0,142	0,122	0,132	-0,162	-0,294	4,895	5	2,191	0,040	0,068	0,054	0,061	0,007	6,029	6	43	A09	Norm	Loss	Neb8	515,65	Manual	CNV	Unknown	Unknown	ddPCR Supermix for Probes (no dUTP)	FAM	10312,99	530,32	501,16	13760	4883	8877	728	4155	1174	7703	8,13	5,89	6,21	5,58	2,00	5 000	Ago1	2,95	3,10	2,79
2423	Patient	58	0,142	0,122	0,132	-0,162	-0,294	4,895	5	2,191	0,040	0,068	0,054	0,061	0,007	6,029	6	43	A10	Norm	Loss	Neb8	564,39	Manual	CNV	Unknown	Unknown	ddPCR Supermix for Probes (no dUTP)	FAM	11287,83	581,35	547,67	11547	4400	7147	675	3725	1076	6071	1,51	5,83	6,16	5,51	2,00	5 000	Ago1	2,92	3,08	2,76
2813	Patient	66	-0,061	-0,004	-0,033	-0,184	-0,151	5,403	5	1,955	-0,046	0,000	-0,023	-0,006	0,018	6,074	6	43	A11	Norm	Loss	Neb8	150,31	Manual	CNV	Unknown	Unknown	ddPCR Supermix for Probes (no dUTP)	FAM	3006,20	157,46	143,21	14274	1712	12562	117	1595	956	11606	0,00	3,27	3,52	3,02	2,00	5 000	Ago1	1,63	1,76	1,51
2813	Patient	66	-0,061	-0,004	-0,033	-0,184	-0,151	5,403	5	1,955	-0,046	0,000	-0,023	-0,006	0,018	6,074	6	43	A12	Norm	Loss	Neb8	102,30	Manual	CNV	Unknown	Unknown	ddPCR Supermix for Probes (no dUTP)	FAM	2046,09	108,64	96,00	12103	1008	11095	58	950	486	10609	1,41	3,78	4,18	3,39	2,00	5 000	Ago1	1,89	2,09	1,69
3223	Patient	66	-0,110	-0,086	-0,098	-0,104	-0,006	5,973	6	1,869	0,017	0,004	0,011	-0,242	-0,253	5,036	5	36	G01	Loss	Norm	Neb8	124,84	Manual	CNV	Unknown	Unknown	ddPCR Supermix for Probes (no dUTP)	FAM	2496,86	131,04	118,68	15584	1569	14015	80	1489	612	13403	0,91	4,67	5,09	4,25	2,00	5 000	Ago2	2,34	2,55	2,13
3223	Patient	66	-0,110	-0,086	-0,098	-0,104	-0,006	5,973	6	1,869	0,017	0,004	0,011	-0,242	-0,253	5,036	5	36	H01	Loss	Norm	Neb8	135,26	Manual	CNV	Unknown	Unknown	ddPCR Supermix for Probes (no dUTP)	FAM	2705,20	142,51	128,05	12384	1345	11039	62	1283	545	10494	0,00	4,58	5,01	4,14	2,00	5 000	Ago2	2,29	2,51	2,07
3344	Patient	78	-0,066	-0,096	-0,081	0,004	0,085	6,365	6	1,891	-0,014	-0,047	-0,031	-0,003	0,028	6,116	6	36	A03	Norm	Norm	Neb8	875,37	Manual	CNV	Unknown	Unknown	ddPCR Supermix for Probes (no dUTP)	FAM	17507,42	895,51	855,57	14725	7728	6997	1721	6007	1424	5573	14,96	6,19	6,45	5,93	2,00	5 000	Ago2	3,10	3,23	2,97
3344	Patient	78	-0,066	-0,096	-0,081	0,004	0,085	6,365	6	1,891	-0,014	-0,047	-0,031	-0,003	0,028	6,116	6	36	A04	Norm	Norm	Neb8	1266,56	Manual	CNV	Unknown	Unknown	ddPCR Supermix for Probes (no dUTP)	FAM	25331,18	1296,29	1237,57	11938	7870	4068	2236	5634	1041	3027	29,78	6,71	6,99	6,43	2,00	5 000	Ago2	3,35	3,49	3,22
3531	Family	69	-0,019	-0,023	-0,021	0,049	0,070	6,298	6	1,971	0,027	0,014	0,020	0,021	0,001	6,005	6	49	E05	Norm	Norm	Neb8	91,97	Manual	CNV	Unknown	Unknown	ddPCR Supermix for Probes (no dUTP)	FAM	1839,43	97,06	86,90	16769	1261	15508	40	1221	454	15054	0,22	5,23	5,77	4,68	2,00	5 000	Ago1	2,61	2,89	2,34
3531	Family	69	-0,019	-0,023	-0,021	0,049	0,070	6,298	6	1,971	0,027	0,014	0,020	0,021	0,001	6,005	6	50	H02	Norm	Norm	Neb8	142,00	Manual	CNV	Unknown	Unknown	ddPCR Supermix for Probes (no dUTP)	FAM	2839,93	149,16	134,87	13360	1519	11841	75	1444	498	11343	1,02	5,51	6,04	4,98	2,00	5 000	Ago1	2,75	3,02	2,49
3532	Family	69	-0,017	-0,017	-0,017	0,029	0,046	6,195	6	1,977	0,033	0,019	0,026	0,016	-0,010	5,960	6	43	G01	Norm	Norm	Neb8	220,57	Manual	CNV	Unknown	Unknown	ddPCR Supermix for Probes (no dUTP)	FAM	4411,34	228,93	212,26	15776	2697	13079	198	2499	855	12224	1,73	5,43	5,81	5,04	2,00	5 000	Ago1	2,71	2,91	2,52
3532	Family	69	-0,017	-0,017	-0,017	0,029	0,046	6,195	6	1,977	0,033	0,019	0,026	0,016	-0,010	5,960	6	43	H01	Norm	Norm	Neb8	249,52	Manual	CNV	Unknown	Unknown	ddPCR Supermix for Probes (no dUTP)	FAM	4990,34	258,85	240,26	14552	2781	11771	182	2599	834	10937	0,00	5,86	6,28	5,44	2,00	5 000	Ago1	2,93	3,14	2,72
3533	Patient	67	0,003	0,042	0,022	-0,060	-0,082	5,667	6	2,031	0,022	0,061	0,042	0,135	0,094	6,404	6	44	A01	Norm	Norm	Neb8	372,08	Manual	CNV	Unknown	Unknown	ddPCR Supermix for Probes (no dUTP)	FAM	7441,60	382,87	361,39	17139	4647	12492	499	4148	1222	11270	3,38	5,98	6,31	5,65	2,00	5 000	Ago1	2,99	3,15	2,82
3533	Patient	67	0,003	0,042	0,022	-0,060	-0,082	5,667	6	2,031	0,022	0,061	0,042	0,135	0,094	6,404	6	44	A02	Norm	Norm	Neb8	393,31	Manual	CNV	Unknown	Unknown	ddPCR Supermix for Probes (no dUTP)	FAM	7866,24	403,80	382,92	19358	5501	13857	653	4848	1541	12316	2,82	5,56	5,83	5,28	2,00	5 000	Ago1	2,78	2,92	2,64
3611	Family	69	-0,045	-0,022	-0,034	0,000	0,034	6,144	6	1,954	0,008	0,006	0,007	-0,004	-0,012	5,952	6	44	A03	Norm	Norm	Neb8	142,92	Manual	CNV	Unknown	Unknown	ddPCR Supermix for Probes (no dUTP)	FAM	2858,50	149,35	136,54	16740	1915	14825	82	1833	606	14219	0,27	5,79	6,29	5,29	2,00	5 000	Ago1	2,89	3,15	2,64
3611	Family	69	-0,045	-0,022	-0,034	0,000	0,034	6,144	6	1,954	0,008	0,006	0,007	-0,004	-0,012	5,952	6	44	A04	Norm	Norm	Neb8	161,58	Manual	CNV	Unknown	Unknown	ddPCR Supermix for Probes (no dUTP)	FAM	3231,64	168,26	154,94	17642	2264	15378	104	2160	720	14658	0,00	5,74	6,20	5,28	2,00	5 000	Ago1	2,87	3,10	2,64
3612	Family	69	-0,084	0,002	-0,041	-0,193	-0,152	5,400	5	1,943	-0,014	0,046	0,016	-0,047	-0,063	5,745	6	37	A01	Norm	Loss	Neb8	1752,93	Manual	CNV	Unknown	Unknown	ddPCR Supermix for Probes (no dUTP)	FAM	35058,66	1793,50	1713,72	11492	8902	2590	4584	4318	777	1813	319,55	4,74	4,91	4,57	2,00	5 000	Ago2	2,37	2,46	2,29
3612	Family	69	-0,084	0,002	-0,041	-0,193	-0,152	5,400	5	1,943	-0,014	0,046	0,016	-0,047	-0,063	5,745	6	37	A02	Norm	Loss	Neb8	1865,46	Manual	CNV	Unknown	Unknown	ddPCR Supermix for Probes (no dUTP)	FAM	37309,23	1908,29	1824,14	11669	9279	2390	5159	4120	671	1719	426,85	4,58	4,74	4,42	2,00	5 000	Ago2	2,29	2,37	2,21
3613	Patient	55	0,100	0,096	0,098	0,138	0,040	6,169	6	2,141	0,078	0,071	0,075	0,094	0,019	6,080	6	37	A04	Norm	Norm	Neb8	125,54	Manual	CNV	Unknown	Unknown	ddPCR Supermix for Probes (no dUTP)	FAM	2510,87	132,27	118,86	13328	1349	11979	72	1277	453	11526	1,93	5,31	5,85	4,78	2,00	5 000	Ago2	2,66	2,92	2,39
3613	Patient	55	0,100	0,096	0,098	0,138	0,040	6,169	6	2,141	0,078	0,071	0,075	0,094	0,019	6,080	6	50	E01	Norm	Norm	Neb8	103,98	Manual	CNV	Unknown	Unknown	ddPCR Supermix for Probes (no dUTP)	FAM	2079,59	109,74	98,24	14860	1257	13603	57	1200	380	13223	1,78	5,92	6,57	5,28	2,00	5 000	Ago1	2,96	3,28	2,64
3813	Patient	62	0,063	0,022	0,042	0,058	-0,027	5,888	6	2,060	0,038	0,028	0,033	-0,006	-0,039	5,839	6	37	A05	Norm	Norm	Neb8	594,61	Manual	CNV	Unknown	Unknown	ddPCR Supermix for Probes (no dUTP)	FAM	11892,23	613,44	576,08	10024	3977	6047	682	3295	928	5119	9,98	5,77	6,11	5,44	2,00	5 000	Ago2	2,89	3,05	2,72
3813	Patient	62	0,063	0,022	0,042	0,058	-0,027	5,888	6	2,060	0,038	0,028	0,033	-0,006	-0,039	5,839	6	37	A06	Norm	Norm	Neb8	741,71	Manual	CNV	Unknown	Unknown	ddPCR Supermix for Probes (no dUTP)	FAM	14834,11	762,23	721,53	11282	5276	6006	1126	4150	1134	4872	16,81	5,64	5,92	5,36	2,00	5 000	Ago2	2,82	2,96	2,68
4523	Patient	55	-0,098	-0,011	-0,054	-0,020	0,034	6,143	6	1,926	0,015	-0,006	0,004	0,010	0,006	6,024	6	44	A07	Norm	Norm	Neb8	2005,09	Manual	CNV	Unknown	Unknown	ddPCR Supermix for Probes (no dUTP)	FAM	40101,87	2045,02	1966,48	15520	12697	2823	5146	7551	1102	1721	23,81	6,62	6,83	6,41	2,00	5 000	Ago1	3,31	3,41	3,20
4523	Patient	55	-0,098	-0,011	-0,054	-0,020	0,034	6,143	6	1,926	0,015	-0,006	0,004	0,010	0,006	6,024	6	44	A08	Norm	Norm	Neb8	2157,90	Manual	CNV	Unknown	Unknown	ddPCR Supermix for Probes (no dUTP)	FAM	43157,91	2202,05	2115,34	14893	12514	2379	5142	7372	954	1425	16,44	6,97	7,19	6,74	2,00	5 000	Ago1	3,48	3,60	3,37
4533	Patient	56	-0,030	-0,060	-0,045	0,015	0,060	6,255	6	1,939	-0,026	-0,050	-0,038	-0,056	-0,018	5,924	6	44	A09	Norm	Norm	Neb8	2428,46	Manual	CNV	Unknown	Unknown	ddPCR Supermix for Probes (no dUTP)	FAM	48569,27	2481,24	2377,96	13733	11990	1743	6008	5982	770	973	114,54	6,07	6,26	5,87	2,00	5 000	Ago1	3,03	3,13	2,94
4533	Patient	56	-0,030	-0,060	-0,045	0,015	0,060	6,255	6	1,939	-0,026	-0,050	-0,038	-0,056	-0,018	5,924	6	44	A10	Norm	Norm	Neb8	2518,51	Manual	CNV	Unknown	Unknown	ddPCR Supermix for Probes (no dUTP)	FAM	50370,20	2572,66	2466,74	14247	12572	1675	6524	6048	793	882	93,31	5,94	6,13	5,75	2,00	5 000	Ago1	2,97	3,06	2,88
4543	Patient	56	-0,014	-0,017	-0,015	0,065	0,080	6,344	6	1,979	0,000	-0,014	-0,007	-0,018	-0,011	5,954	6	44	A11	Norm	Norm	Neb8	3587,24	Manual	CNV	Unknown	Unknown	ddPCR Supermix for Probes (no dUTP)	FAM	71744,75	3680,81	3500,56	13207	12581	626	8556	4025	343	283	383,96	5,44	5,62	5,26	2,00	5 000	Ago1	2,72	2,81	2,63
4543	Patient	56	-0,014	-0,017	-0,015	0,065	0,080	6,344	6	1,979	0,000	-0,014	-0,007	-0,018	-0,011	5,954	6	44	A12	Norm	Norm	Neb8	3723,65	Manual	CNV	Unknown	Unknown	ddPCR Supermix for Probes (no dUTP)	FAM	74472,94	3816,34	3637,73	15186	14545	641	9721	4824	393	248	172,99	5,77	5,95	5,59	2,00	5 000	Ago1	2,89	2,98	2,80
4551	Family	71	0,000	-0,058	-0,029	-0,030	-0,001	5,995	6	1,960	-0,011	-0,017	-0,014	0,007	0,021	6,088	6	44	G01	Norm	Norm	Neb8	197,02	Manual	CNV	Unknown	Unknown	ddPCR Supermix for Probes (no dUTP)	FAM	3940,40	205,15	188,94	14754	2275	12479	145	2130	736	11743	0,92	5,44	5,86	5,02	2,00	5 000	Ago1	2,72	2,93	2,51
4551	Family	71	0,000	-0,058	-0,029	-0,030	-0,001	5,995	6	1,960	-0,011	-0,017	-0,014	0,007	0,021	6,088	6	44	H01	Norm	Norm	Neb8	236,83	Manual	CNV	Unknown	Unknown	ddPCR Supermix for Probes (no dUTP)	FAM	4736,51	247,74	226,01	10042	1831	8211	150	1681	559	7652	3,19	5,50	5,98	5,02	2,00	5 000	Ago1	2,75	2,99	2,51
4552	Family	71	-0,246	-0,266	-0,256	-0,290	-0,034	5,860	6	1,675	-0,208	-0,217	-0,212	-0,231	-0,019	5,923	6	48	A01	Norm	Norm	Neb8	859,03	Manual	CNV	Unknown	Unknown	ddPCR Supermix for Probes (no dUTP)	FAM	17180,57	877,32	841,02	17359	8995	8364	2182	6813	1763	6601	24,82	5,66	5,88	5,45	2,00	4 000	Ago1	2,83	2,94	2,73
4552	Family	71	-0,246	-0,266	-0,256	-0,290	-0,034	5,860	6	1,675	-0,208	-0,217	-0,212	-0,231	-0,019	5,923	6	48	A02	Norm	Norm	Neb8	1030,28	Manual	CNV	Unknown	Unknown	ddPCR Supermix for Probes (no dUTP)	FAM	20605,53	1050,77	1010,13	18036	10523	7513	2792	7731	1727	5786	32,03	6,07	6,29	5,86	2,00	4 000	Ago1	3,04	3,14	2,93
4553	Patient	56	-0,042	-0,076	-0,059	0,118	0,177	6,784	7	1,920	-0,055	-0,064	-0,060	-0,074	-0,015	5,940	6	48	A03	Norm	Gain	Neb8	537,28	Manual	CNV	Unknown	Unknown	ddPCR Supermix for Probes (no dUTP)	FAM	10745,64	550,30	524,40	18354	6729	11625	1084	5645	1734	9891	6,06	5,48	5,72	5,24	2,00	4 000	Ago1	2,74	2,86	2,62
4553	Patient	56	-0,042	-0,076	-0,059	0,118	0,177	6,784	7	1,920	-0,055	-0,064	-0,060	-0,074	-0,015	5,940	6	48	A04	Norm	Gain	Neb8	488,81	Manual	CNV	Unknown	Unknown	ddPCR Supermix for Probes (no dUTP)	FAM	9776,13	501,88	475,87	16198	5507	10691	840	4667	1527	9164	4,54	5,26	5,51	5,01	2,00	4 000	Ago1	2,63	2,76	2,50
4583	Patient	62	-0,058	-0,045	-0,051	0,400	0,451	8,203	8	1,930	-0,001	0,001	0,000	0,396	0,396	7,895	8	48	A05	Gain	Gain	Neb8	347,88	Manual	CNV	Unknown	Unknown	ddPCR Supermix for Probes (no dUTP)	FAM	6957,68	360,37	335,53	11852	3034	8818	199	2835	564	8254	0,52	8,89	9,59	8,18	2,00	4 000	Ago1	4,44	4,80	4,09
4583	Patient	62	-0,058	-0,045	-0,051	0,400	0,451	8,203	8	1,930	-0,001	0,001	0,000	0,396	0,396	7,895	8	48	A06	Gain	Gain	Neb8	398,54	Manual	CNV	Unknown	Unknown	ddPCR Supermix for Probes (no dUTP)	FAM	7970,79	409,49	387,69	18041	5184	12857	470	4714	969	11888	5,61	8,15	8,63	7,67	2,00	4 000	Ago1	4,08	4,31	3,84
4584	Patient	70	-0,058	-0,010	-0,034	0,392	0,426	8,061	8	1,954	0,001	0,021	0,011	-0,006	-0,017	5,932	6	49	F05	Norm	Gain	Neb8	89,48	Manual	CNV	Unknown	Unknown	ddPCR Supermix for Probes (no dUTP)	FAM	1789,68	94,31	84,67	18091	1325	16766	47	1278	471	16295	0,65	5,24	5,77	4,70	2,00	5 000	Ago1	2,62	2,88	2,35
4584	Patient	70	-0,058	-0,010	-0,034	0,392	0,426	8,061	8	1,954	0,001	0,021	0,011	-0,006	-0,017	5,932	6	50	E03	Norm	Gain	Neb8	102,83	Manual	CNV	Unknown	Unknown	ddPCR Supermix for Probes (no dUTP)	FAM	2056,60	109,40	96,29	11303	946	10357	37	909	288	10069	1,15	5,99	6,75	5,24	2,00	5 000	Ago1	3,00	3,37	2,62
4653	Patient	62	-0,078	-0,052	-0,065	-0,039	0,026	6,110	6	1,911	-0,014	-0,018	-0,016	0,032	0,048	6,202	6	49	E01	Norm	Norm	Neb8	116,44	Manual	CNV	Unknown	Unknown	ddPCR Supermix for Probes (no dUTP)	FAM	2328,76	122,03	110,87	17754	1673	16081	51	1622	548	15533	0,00	5,77	6,31	5,23	2,00	5 000	Ago1	2,88	3,15	2,61
4653	Patient	62	-0,078	-0,052	-0,065	-0,039	0,026	6,110	6	1,911	-0,014	-0,018	-0,016	0,032	0,048	6,202	6	50	A03	Norm	Norm	Neb8	115,00	Manual	CNV	Unknown	Unknown	ddPCR Supermix for Probes (no dUTP)	FAM	2299,94	120,61	109,41	17418	1622	15796	56	1566	522	15274	0,17	5,79	6,34	5,24	2,00	5 000	Ago1	2,90	3,17	2,62
4673	Patient	67	-0,063	-0,083	-0,073	-0,049	0,024	6,102	6	1,901	-0,024	-0,040	-0,032	-0,024	0,009	6,037	6	48	A07	Norm	Norm	Neb8	593,69	Manual	CNV	Unknown	Unknown	ddPCR Supermix for Probes (no dUTP)	FAM	11873,88	608,55	579,02	16009	6344	9665	1036	5308	1480	8185	5,61	5,90	6,18	5,63	2,00	4 000	Ago1	2,95	3,09	2,81
4673	Patient	67	-0,063	-0,083	-0,073	-0,049	0,024	6,102	6	1,901	-0,024	-0,040	-0,032	-0,024	0,009	6,037	6	48	A08	Norm	Norm	Neb8	601,10	Manual	CNV	Unknown	Unknown	ddPCR Supermix for Probes (no dUTP)	FAM	12022,08	615,32	587,06	17762	7106	10656	1165	5941	1626	9030	6,32	5,98	6,24	5,71	2,00	4 000	Ago1	2,99	3,12	2,86
4683	Patient	67	0,024	0,094	0,059	0,117	0,058	6,246	6	2,084	0,108	0,125	0,116	0,173	0,056	6,239	6	49	G05	Norm	Norm	Neb8	347,06	Manual	CNV	Unknown	Unknown	ddPCR Supermix for Probes (no dUTP)	FAM	6941,20	357,59	336,62	16593	4239	12354	403	3836	1014	11340	4,26	6,61	7,01	6,21	2,00	5 000	Ago1	3,30	3,50	3,11
4683	Patient	67	0,024	0,094	0,059	0,117	0,058	6,246	6	2,084	0,108	0,125	0,116	0,173	0,056	6,239	6	50	F03	Norm	Norm	Neb8	473,24	Manual	CNV	Unknown	Unknown	ddPCR Supermix for Probes (no dUTP)	FAM	9464,77	485,55	461,06	17561	5816	11745	706	5110	1293	10452	4,96	6,66	7,00	6,32	2,00	5 000	Ago1	3,33	3,50	3,16
4693	Patient	70	0,326	0,339	0,332	0,395	0,062	6,265	6	2,518	-0,046	-0,011	-0,028	-0,093	-0,065	5,735	6	49	A02	Norm	Norm	Neb8	980,04	Manual	CNV	Unknown	Unknown	ddPCR Supermix for Probes (no dUTP)	FAM	19600,71	1000,15	960,25	17374	9821	7553	2209	7612	1534	6019	18,36	6,87	7,13	6,61	2,00	5 000	Ago1	3,43	3,56	3,30
4693	Patient	70	0,326	0,339	0,332	0,395	0,062	6,265	6	2,518	-0,046	-0,011	-0,028	-0,093	-0,065	5,735	6	50	A04	Norm	Norm	Neb8	1117,80	Manual	CNV	Unknown	Unknown	ddPCR Supermix for Probes (no dUTP)	FAM	22356,00	1140,55	1095,48	16605	10184	6421	2416	7768	1542	4879	0,00	6,98	7,24	6,72	2,00	5 000	Ago1	3,49	3,62	3,36
4713	Patient	74	0,041	-0,022	0,010	0,187	0,177	6,784	7	2,013	0,009	-0,051	-0,021	0,028	0,049	6,209	6	49	H05	Norm	Gain	Neb8	153,87	Manual	CNV	Unknown	Unknown	ddPCR Supermix for Probes (no dUTP)	FAM	3077,35	160,59	147,18	16534	2027	14507	94	1933	620	13887	0,55	5,93	6,43	5,42	2,00	5 000	Ago1	2,96	3,22	2,71
4713	Patient	74	0,041	-0,022	0,010	0,187	0,177	6,784	7	2,013	0,009	-0,051	-0,021	0,028	0,049	6,209	6	50	G03	Norm	Gain	Neb8	209,34	Manual	CNV	Unknown	Unknown	ddPCR Supermix for Probes (no dUTP)	FAM	4186,75	217,15	201,57	17067	2782	14285	142	2640	724	13561	0,07	6,83	7,36	6,31	2,00	5 000	Ago1	3,42	3,68	3,16
4721	Family	76	-0,043	-0,038	-0,040	-0,081	-0,040	5,835	6	1,945	-0,040	-0,015	-0,027	-0,019	0,009	6,037	6	39	A06	Norm	Norm	Neb8	384,62	Manual	CNV	Unknown	Unknown	ddPCR Supermix for Probes (no dUTP)	FAM	7692,45	396,13	373,23	15685	4374	11311	460	3914	1186	10125	0,11	5,90	6,23	5,56	2,00	5 000	Ago1	2,95	3,12	2,78
4721	Family	76	-0,043	-0,038	-0,040	-0,081	-0,040	5,835	6	1,945	-0,040	-0,015	-0,027	-0,019	0,009	6,037	6	50	G01	Norm	Norm	Neb8	183,98	Manual	CNV	Unknown	Unknown	ddPCR Supermix for Probes (no dUTP)	FAM	3679,52	191,60	176,40	15570	2254	13316	131	2123	702	12614	0,97	5,69	6,14	5,24	2,00	5 000	Ago1	2,84	3,07	2,62
4722	Patient	76	-0,004	-0,080	-0,042	-0,230	-0,188	5,265	5	1,943	-0,017	-0,031	-0,024	-0,110	-0,086	5,655	6	48	E01	Norm	Loss	Neb8	862,20	Manual	CNV	Unknown	Unknown	ddPCR Supermix for Probes (no dUTP)	FAM	17243,92	881,67	843,04	15408	8004	7404	1996	6008	1667	5737	19,27	5,40	5,61	5,19	2,00	4 000	Ago1	2,70	2,81	2,59
4722	Patient	76	-0,004	-0,080	-0,042	-0,230	-0,188	5,265	5	1,943	-0,017	-0,031	-0,024	-0,110	-0,086	5,655	6	48	E02	Norm	Loss	Neb8	1016,85	Manual	CNV	Unknown	Unknown	ddPCR Supermix for Probes (no dUTP)	FAM	20337,03	1037,84	996,24	16882	9769	7113	2683	7086	1757	5356	25,25	5,66	5,87	5,46	2,00	4 000	Ago1	2,83	2,93	2,73
4743	Patient	79	0,027	0,040	0,033	-0,017	-0,050	5,794	6	2,047	0,018	0,025	0,021	0,023	0,001	6,005	6	39	H01	Norm	Norm	Neb8	286,48	Manual	CNV	Unknown	Unknown	ddPCR Supermix for Probes (no dUTP)	FAM	5729,59	297,43	275,63	12340	2667	9673	225	2442	803	8870	0,37	5,60	6,00	5,20	2,00	5 000	Ago1	2,80	3,00	2,60
4743	Patient	79	0,027	0,040	0,033	-0,017	-0,050	5,794	6	2,047	0,018	0,025	0,021	0,023	0,001	6,005	6	50	E04	Norm	Norm	Neb8	242,96	Manual	CNV	Unknown	Unknown	ddPCR Supermix for Probes (no dUTP)	FAM	4859,16	252,24	233,75	14283	2665	11618	196	2469	820	10798	0,70	5,60	6,00	5,19	2,00	5 000	Ago1	2,80	3,00	2,60
4751	Family	74	-0,025	0,038	0,007	-0,098	-0,105	5,578	6	2,010	-0,043	-0,089	-0,066	0,150	0,216	6,968	7	48	E03	Gain	Norm	Neb8	2687,58	Manual	CNV	Unknown	Unknown	ddPCR Supermix for Probes (no dUTP)	FAM	53751,59	2741,78	2635,77	16714	15012	1702	7388	7624	663	1039	192,52	6,95	7,16	6,75	2,00	4 000	Ago1	3,48	3,58	3,37
4751	Family	74	-0,025	0,038	0,007	-0,098	-0,105	5,578	6	2,010	-0,043	-0,089	-0,066	0,150	0,216	6,968	7	48	E04	Gain	Norm	Neb8	2253,79	Manual	CNV	Unknown	Unknown	ddPCR Supermix for Probes (no dUTP)	FAM	45075,86	2305,20	2204,54	12171	10379	1792	4711	5668	556	1236	230,00	6,76	7,00	6,52	2,00	4 000	Ago1	3,38	3,50	3,26
4752	Family	74	-0,039	-0,070	-0,055	-0,204	-0,150	5,408	5	1,926	-0,040	-0,049	-0,044	0,667	0,712	9,825	10	41	A03	Gain	Loss	Neb8	1705,80	Manual	CNV	Unknown	Unknown	ddPCR Supermix for Probes (no dUTP)	FAM	34116,04	1739,88	1672,68	15376	11769	3607	3583	8186	652	2955	144,47	9,00	9,33	8,68	2,00	5 000	Ago1	4,50	4,66	4,34
4752	Family	74	-0,039	-0,070	-0,055	-0,204	-0,150	5,408	5	1,926	-0,040	-0,049	-0,044	0,667	0,712	9,825	10	41	A04	Gain	Loss	Neb8	1733,17	Manual	CNV	Unknown	Unknown	ddPCR Supermix for Probes (no dUTP)	FAM	34663,34	1770,05	1697,41	13565	10456	3109	3118	7338	615	2494	119,34	9,15	9,51	8,80	2,00	5 000	Ago1	4,58	4,75	4,40
4753	Patient	74	0,026	0,049	0,037	0,170	0,132	6,575	7	2,053	0,070	0,051	0,061	0,918	0,857	10,871	11	48	E05	Gain	Gain	Neb8	428,47	Manual	CNV	Unknown	Unknown	ddPCR Supermix for Probes (no dUTP)	FAM	8569,50	441,17	415,91	14647	4471	10176	280	4191	627	9549	0,39	11,39	12,21	10,58	2,00	4 000	Ago1	5,70	6,10	5,29
4753	Patient	74	0,026	0,049	0,037	0,170	0,132	6,575	7	2,053	0,070	0,051	0,061	0,918	0,857	10,871	11	48	E06	Gain	Gain	Neb8	483,16	Manual	CNV	Unknown	Unknown	ddPCR Supermix for Probes (no dUTP)	FAM	9663,15	495,29	471,15	18539	6244	12295	510	5734	876	11419	4,46	10,57	11,19	9,95	2,00	4 000	Ago1	5,29	5,59	4,98
4761	Family	75	0,011	-0,009	0,001	0,115	0,115	6,497	6	2,001	0,028	-0,125	-0,049	0,031	0,080	6,342	6	41	A06	Norm	Norm	Neb8	500,81	Manual	CNV	Unknown	Unknown	ddPCR Supermix for Probes (no dUTP)	FAM	10016,14	513,41	488,34	17959	6226	11733	784	5442	1319	10414	6,22	6,84	7,17	6,50	2,00	5 000	Ago1	3,42	3,59	3,25
4761	Family	75	0,011	-0,009	0,001	0,115	0,115	6,497	6	2,001	0,028	-0,125	-0,049	0,031	0,080	6,342	6	50	F04	Norm	Norm	Neb8	693,01	Manual	CNV	Unknown	Unknown	ddPCR Supermix for Probes (no dUTP)	FAM	13860,23	709,36	676,89	16190	7207	8983	1219	5988	1432	7551	6,08	6,59	6,88	6,29	2,00	5 000	Ago1	3,29	3,44	3,15
4762	Family	75	0,019	0,009	0,014	0,106	0,092	6,394	6	2,020	0,027	0,002	0,015	0,025	0,010	6,043	6	46	A01	Norm	Norm	Neb8	403,00	Manual	CNV	Unknown	Unknown	ddPCR Supermix for Probes (no dUTP)	FAM	8060,06	414,55	391,57	16463	4775	11688	520	4255	1186	10502	2,82	6,26	6,61	5,92	2,00	5 000	Ago1	3,13	3,30	2,96
4762	Family	75	0,019	0,009	0,014	0,106	0,092	6,394	6	2,020	0,027	0,002	0,015	0,025	0,010	6,043	6	46	A02	Norm	Norm	Neb8	379,57	Manual	CNV	Unknown	Unknown	ddPCR Supermix for Probes (no dUTP)	FAM	7591,45	390,75	368,50	16351	4509	11842	479	4030	1070	10772	5,68	6,48	6,86	6,11	2,00	5 000	Ago1	3,24	3,43	3,05
4763	Patient	75	0,002	-0,048	-0,023	0,097	0,120	6,519	7	1,968	-0,009		-0,009	-0,448	-0,439	4,425	4	41	G01	Loss	Gain	Neb8	116,72	Manual	CNV	Unknown	Unknown	ddPCR Supermix for Probes (no dUTP)	FAM	2334,34	122,56	110,90	16316	1541	14775	79	1462	592	14183	1,30	4,72	5,15	4,30	2,00	5 000	Ago1	2,36	2,58	2,15
4763	Patient	75	0,002	-0,048	-0,023	0,097	0,120	6,519	7	1,968	-0,009		-0,009	-0,448	-0,439	4,425	4	41	H01	Loss	Gain	Neb8	164,44	Manual	CNV	Unknown	Unknown	ddPCR Supermix for Probes (no dUTP)	FAM	3288,87	171,42	157,51	16497	2152	14345	143	2009	820	13525	1,51	4,65	5,00	4,29	2,00	5 000	Ago1	2,32	2,50	2,15
4793	Patient	79	-0,078	-0,011	-0,044	-0,216	-0,171	5,328	5	1,940	-0,035	0,024	-0,006	-0,282	-0,277	4,953	5	42	A01	Loss	Loss	Neb8	323,28	Manual	CNV	Unknown	Unknown	ddPCR Supermix for Probes (no dUTP)	FAM	6465,61	333,57	313,08	16028	3851	12177	469	3382	1200	10977	7,31	5,00	5,29	4,71	2,00	5 000	Ago1	2,50	2,64	2,36
4793	Patient	79	-0,078	-0,011	-0,044	-0,216	-0,171	5,328	5	1,940	-0,035	0,024	-0,006	-0,282	-0,277	4,953	5	42	A02	Loss	Loss	Neb8	328,51	Manual	CNV	Unknown	Unknown	ddPCR Supermix for Probes (no dUTP)	FAM	6570,12	338,75	318,35	16455	4009	12446	460	3549	1383	11063	1,17	4,70	4,96	4,44	2,00	5 000	Ago1	2,35	2,48	2,22
4813	Patient	85	-0,026	-0,031	-0,028	-0,211	-0,182	5,287	5	1,961	-0,018	0,045	0,014	0,013	0,000	5,999	6	42	A03	Norm	Loss	Neb8	182,98	Manual	CNV	Unknown	Unknown	ddPCR Supermix for Probes (no dUTP)	FAM	3659,52	190,54	175,46	15725	2265	13460	131	2134	735	12725	0,58	5,49	5,92	5,06	2,00	5 000	Ago1	2,75	2,96	2,53
4813	Patient	85	-0,026	-0,031	-0,028	-0,211	-0,182	5,287	5	1,961	-0,018	0,045	0,014	0,013	0,000	5,999	6	42	A04	Norm	Loss	Neb8	210,15	Manual	CNV	Unknown	Unknown	ddPCR Supermix for Probes (no dUTP)	FAM	4203,09	218,20	202,16	16175	2646	13529	153	2493	800	12729	0,00	5,88	6,32	5,45	2,00	5 000	Ago1	2,94	3,16	2,72
4821	Family	80	-0,035	-0,019	-0,027	-0,101	-0,074	5,702	6	1,963	0,013	-0,005	0,004	-0,006	-0,010	5,959	6	47	A01	Norm	Norm	Neb8	1143,90	Manual	CNV	Unknown	Unknown	ddPCR Supermix for Probes (no dUTP)	FAM	22877,98	1171,61	1116,83	11655	7247	4408	2296	4951	1330	3078	15,92	5,22	5,43	5,01	2,00	4 500	Ago1	2,61	2,71	2,50
4821	Family	80	-0,035	-0,019	-0,027	-0,101	-0,074	5,702	6	1,963	0,013	-0,005	0,004	-0,006	-0,010	5,959	6	47	A02	Norm	Norm	Neb8	1209,02	Manual	CNV	Unknown	Unknown	ddPCR Supermix for Probes (no dUTP)	FAM	24180,43	1232,39	1186,10	17818	11442	6376	3750	7692	1971	4405	20,53	5,31	5,48	5,14	2,00	4 500	Ago1	2,65	2,74	2,57
4822	Family	80	-0,157	-0,142	-0,149	-0,249	-0,100	5,598	6	1,804	-0,088	-0,067	-0,077	-0,067	0,011	6,044	6	47	A03	Norm	Norm	Neb8	1688,31	Manual	CNV	Unknown	Unknown	ddPCR Supermix for Probes (no dUTP)	FAM	33766,10	1721,50	1656,02	15884	12102	3782	5211	6891	1458	2324	67,67	5,27	5,44	5,11	2,00	4 500	Ago1	2,64	2,72	2,55
4822	Family	80	-0,157	-0,142	-0,149	-0,249	-0,100	5,598	6	1,804	-0,088	-0,067	-0,077	-0,067	0,011	6,044	6	47	A04	Norm	Norm	Neb8	1535,35	Manual	CNV	Unknown	Unknown	ddPCR Supermix for Probes (no dUTP)	FAM	30706,94	1566,66	1504,85	14969	10910	4059	4231	6679	1471	2588	34,67	5,44	5,62	5,26	2,00	4 500	Ago1	2,72	2,81	2,63
4823	Patient	80	-0,045	-0,090	-0,067	-0,066	0,001	6,005	6	1,909	0,006	0,007	0,006	0,015	0,009	6,036	6	47	A05	Norm	Norm	Neb8	1708,94	Manual	CNV	Unknown	Unknown	ddPCR Supermix for Probes (no dUTP)	FAM	34178,84	1743,67	1675,21	14870	11391	3479	4885	6506	1350	2129	61,68	5,35	5,52	5,17	2,00	4 500	Ago1	2,67	2,76	2,59
4823	Patient	80	-0,045	-0,090	-0,067	-0,066	0,001	6,005	6	1,909	0,006	0,007	0,006	0,015	0,009	6,036	6	47	A06	Norm	Norm	Neb8	1876,85	Manual	CNV	Unknown	Unknown	ddPCR Supermix for Probes (no dUTP)	FAM	37537,08	1915,17	1839,75	14706	11723	2983	5459	6264	1231	1752	87,82	5,26	5,42	5,09	2,00	4 500	Ago1	2,63	2,71	2,55
4843	Patient	81	-0,080	-0,099	-0,089	-0,074	0,015	6,064	6	1,880	-0,066	-0,077	-0,072	-0,053	0,019	6,079	6	46	E01	Norm	Norm	Neb8	459,42	Manual	CNV	Unknown	Unknown	ddPCR Supermix for Probes (no dUTP)	FAM	9188,37	472,58	446,40	14829	4794	10035	595	4199	1215	8820	1,32	6,00	6,32	5,67	2,00	5 000	Ago1	3,00	3,16	2,84
4843	Patient	81	-0,080	-0,099	-0,089	-0,074	0,015	6,064	6	1,880	-0,066	-0,077	-0,072	-0,053	0,019	6,079	6	46	E02	Norm	Norm	Neb8	457,09	Manual	CNV	Unknown	Unknown	ddPCR Supermix for Probes (no dUTP)	FAM	9141,73	470,10	444,21	15071	4852	10219	686	4166	1204	9015	10,16	5,80	6,11	5,49	2,00	5 000	Ago1	2,90	3,05	2,75
4844	Patient	81	-0,101	-0,113	-0,107	-0,053	0,054	6,228	6	1,857	-0,057	-0,072	-0,064	-0,050	0,014	6,058	6	47	A07	Norm	Norm	Neb8	564,57	Manual	CNV	Unknown	Unknown	ddPCR Supermix for Probes (no dUTP)	FAM	11291,38	579,38	549,94	15115	5761	9354	900	4861	1417	7937	2,51	5,77	6,05	5,49	2,00	4 500	Ago1	2,88	3,02	2,74
4844	Patient	81	-0,101	-0,113	-0,107	-0,053	0,054	6,228	6	1,857	-0,057	-0,072	-0,064	-0,050	0,014	6,058	6	47	A08	Norm	Norm	Neb8	520,75	Manual	CNV	Unknown	Unknown	ddPCR Supermix for Probes (no dUTP)	FAM	10415,03	535,80	505,89	13236	4734	8502	697	4037	1155	7347	5,56	5,87	6,19	5,56	2,00	4 500	Ago1	2,94	3,09	2,78
4851	Family	NMD-val	0,027	-0,007	0,010	0,922	0,912	11,290	11	2,013	-0,014	-0,021	-0,018	-0,006	0,012	6,051	6	47	E01	Norm	Gain	Neb8	101,01	Manual	CNV	Unknown	Unknown	ddPCR Supermix for Probes (no dUTP)	FAM	2020,14	107,14	94,91	12738	1048	11690	27	1021	331	11359	0,00	6,02	6,75	5,30	2,00	4 500	Ago1	3,01	3,37	2,65
4851	Family	NMD-val	0,027	-0,007	0,010	0,922	0,912	11,290	11	2,013	-0,014	-0,021	-0,018	-0,006	0,012	6,051	6	47	E02	Norm	Gain	Neb8	95,71	Manual	CNV	Unknown	Unknown	ddPCR Supermix for Probes (no dUTP)	FAM	1914,16	100,92	90,52	16690	1304	15386	46	1258	453	14933	0,55	5,36	5,91	4,81	2,00	4 500	Ago1	2,68	2,96	2,40
4873	Patient	NMD-val	-0,031	-0,092	-0,061	0,110	0,172	6,758	7	1,917	-0,010	-0,057	-0,033	0,014	0,047	6,200	6	46	A03	Norm	Gain	Neb8	650,17	Manual	CNV	Unknown	Unknown	ddPCR Supermix for Probes (no dUTP)	FAM	13003,35	666,09	634,46	15684	6659	9025	1163	5496	1547	7478	1,95	5,83	6,09	5,57	2,00	5 000	Ago1	2,91	3,04	2,78
4873	Patient	NMD-val	-0,031	-0,092	-0,061	0,110	0,172	6,758	7	1,917	-0,010	-0,057	-0,033	0,014	0,047	6,200	6	46	A04	Norm	Gain	Neb8	614,29	Manual	CNV	Unknown	Unknown	ddPCR Supermix for Probes (no dUTP)	FAM	12285,90	630,99	597,83	13261	5394	7867	877	4517	1204	6663	5,40	6,12	6,43	5,81	2,00	5 000	Ago1	3,06	3,21	2,90
4883	Patient	NMD-val	0,126	0,072	0,099	0,384	0,285	7,309	7	2,142	0,096	0,067	0,081	-0,066	-0,148	5,417	5	47	E05	Loss	Gain	Neb8	160,68	Manual	CNV	Unknown	Unknown	ddPCR Supermix for Probes (no dUTP)	FAM	3213,58	167,90	153,51	15032	1919	13113	97	1822	513	12600	1,79	6,59	7,19	5,99	2,00	4 500	Ago1	3,30	3,60	3,00
4883	Patient	NMD-val	0,126	0,072	0,099	0,384	0,285	7,309	7	2,142	0,096	0,067	0,081	-0,066	-0,148	5,417	5	47	E06	Loss	Gain	Neb8	154,71	Manual	CNV	Unknown	Unknown	ddPCR Supermix for Probes (no dUTP)	FAM	3094,23	162,00	147,47	14153	1744	12409	89	1655	499	11910	1,64	6,20	6,78	5,62	2,00	4 500	Ago1	3,10	3,39	2,81
4891	Family	86	-0,062	-0,070	-0,066	-0,081	-0,015	5,938	6	1,911	-0,019	-0,031	-0,025	-0,028	-0,003	5,989	6	42	A05	Norm	Norm	Neb8	143,40	Manual	CNV	Unknown	Unknown	ddPCR Supermix for Probes (no dUTP)	FAM	2868,02	150,11	136,73	15398	1767	13631	90	1677	553	13078	1,46	5,72	6,23	5,20	2,00	5 000	Ago1	2,86	3,12	2,60
4891	Family	86	-0,062	-0,070	-0,066	-0,081	-0,015	5,938	6	1,911	-0,019	-0,031	-0,025	-0,028	-0,003	5,989	6	50	F02	Norm	Norm	Neb8	112,27	Manual	CNV	Unknown	Unknown	ddPCR Supermix for Probes (no dUTP)	FAM	2245,38	118,20	106,37	15217	1385	13832	54	1331	466	13366	0,59	5,49	6,04	4,94	2,00	5 000	Ago1	2,74	3,02	2,47
4892	Family	86	-0,031	-0,013	-0,022	-0,073	-0,051	5,792	6	1,970	-0,072	-0,101	-0,086	-0,084	0,003	6,012	6	42	G01	Norm	Norm	Neb8	273,84	Manual	CNV	Unknown	Unknown	ddPCR Supermix for Probes (no dUTP)	FAM	5476,79	283,36	264,40	15511	3221	12290	238	2983	765	11525	3,04	6,96	7,46	6,47	2,00	5 000	Ago1	3,48	3,73	3,23
4892	Family	86	-0,031	-0,013	-0,022	-0,073	-0,051	5,792	6	1,970	-0,072	-0,101	-0,086	-0,084	0,003	6,012	6	50	G02	Norm	Norm	Neb8	153,63	Manual	CNV	Unknown	Unknown	ddPCR Supermix for Probes (no dUTP)	FAM	3072,65	160,68	146,63	15022	1839	13183	100	1739	569	12614	1,69	5,73	6,24	5,23	2,00	5 000	Ago1	2,87	3,12	2,61
4893	Patient	87	-0,068	-0,036	-0,052	-0,144	-0,092	5,629	6	1,929	0,031	0,002	0,016	-0,047	-0,064	5,741	6	42	A07	Norm	Norm	Neb8	481,26	Manual	CNV	Unknown	Unknown	ddPCR Supermix for Probes (no dUTP)	FAM	9625,24	495,12	467,57	14163	4755	9408	553	4202	1115	8293	0,00	6,53	6,89	6,16	2,00	5 000	Ago1	3,26	3,45	3,08
4893	Patient	87	-0,068	-0,036	-0,052	-0,144	-0,092	5,629	6	1,929	0,031	0,002	0,016	-0,047	-0,064	5,741	6	42	A08	Norm	Norm	Neb8	408,69	Manual	CNV	Unknown	Unknown	ddPCR Supermix for Probes (no dUTP)	FAM	8173,79	421,69	395,83	13211	3877	9334	457	3420	945	8389	6,41	6,19	6,57	5,81	2,00	5 000	Ago1	3,10	3,29	2,91
4913	Patient	85	0,031	0,004	0,017	-0,127	-0,145	5,428	5	2,024	0,026	0,056	0,041	0,056	0,015	6,063	6	46	E03	Norm	Loss	Neb8	2214,51	Manual	CNV	Unknown	Unknown	ddPCR Supermix for Probes (no dUTP)	FAM	44290,20	2264,80	2166,28	12218	10358	1860	4458	5900	740	1120	55,18	6,79	7,03	6,55	2,00	5 000	Ago1	3,40	3,52	3,28
4913	Patient	85	0,031	0,004	0,017	-0,127	-0,145	5,428	5	2,024	0,026	0,056	0,041	0,056	0,015	6,063	6	46	E04	Norm	Loss	Neb8	1731,99	Manual	CNV	Unknown	Unknown	ddPCR Supermix for Probes (no dUTP)	FAM	34639,73	1772,72	1692,62	11141	8585	2556	3251	5334	733	1823	123,04	6,65	6,91	6,39	2,00	5 000	Ago1	3,33	3,46	3,20
4933	Patient	85	0,005	0,055	0,030	-0,138	-0,168	5,339	5	2,042	-0,026	0,031	0,003	-0,032	-0,035	5,856	6	46	A05	Norm	Loss	Neb8	632,18	Manual	CNV	Unknown	Unknown	ddPCR Supermix for Probes (no dUTP)	FAM	12643,63	647,14	617,41	17125	7119	10006	1157	5962	1585	8421	2,40	6,16	6,43	5,89	2,00	5 000	Ago1	3,08	3,22	2,94
4933	Patient	85	0,005	0,055	0,030	-0,138	-0,168	5,339	5	2,042	-0,026	0,031	0,003	-0,032	-0,035	5,856	6	46	A06	Norm	Loss	Neb8	565,29	Manual	CNV	Unknown	Unknown	ddPCR Supermix for Probes (no dUTP)	FAM	11305,89	583,82	547,06	9711	3705	6006	592	3113	864	5142	8,38	5,92	6,28	5,56	2,00	5 000	Ago1	2,96	3,14	2,78
5153	Patient	62	-0,041	-0,020	-0,030	-0,020	0,010	6,042	6	1,958	0,009	0,020	0,014	0,012	-0,003	5,989	6	41	A01	Norm	Norm	Neb8	1855,39	Manual	CNV	Unknown	Unknown	ddPCR Supermix for Probes (no dUTP)	FAM	37107,74	1899,90	1812,50	10703	8492	2211	3563	4929	758	1453	114,39	6,10	6,33	5,87	2,00	5 000	Ago1	3,05	3,17	2,93
5153	Patient	62	-0,041	-0,020	-0,030	-0,020	0,010	6,042	6	1,958	0,009	0,020	0,014	0,012	-0,003	5,989	6	41	A02	Norm	Norm	Neb8	1531,36	Manual	CNV	Unknown	Unknown	ddPCR Supermix for Probes (no dUTP)	FAM	30627,20	1561,53	1501,94	16032	11670	4362	5161	6509	937	3425	278,58	5,44	5,61	5,27	2,00	5 000	Ago1	2,72	2,81	2,63
6003	Patient	87	-0,059	-0,061	-0,060	-0,059	0,001	6,004	6	1,919	-0,015	-0,027	-0,021	-0,026	-0,005	5,978	6	42	A09	Norm	Norm	Neb8	420,39	Manual	CNV	Unknown	Unknown	ddPCR Supermix for Probes (no dUTP)	FAM	8407,74	433,66	407,26	13110	3939	9171	450	3489	812	8359	10,01	7,06	7,51	6,61	2,00	5 000	Ago1	3,53	3,75	3,31
6003	Patient	87	-0,059	-0,061	-0,060	-0,059	0,001	6,004	6	1,919	-0,015	-0,027	-0,021	-0,026	-0,005	5,978	6	42	A10	Norm	Norm	Neb8	403,54	Manual	CNV	Unknown	Unknown	ddPCR Supermix for Probes (no dUTP)	FAM	8070,82	415,52	391,68	15315	4447	10868	486	3961	1187	9681	0,03	5,93	6,26	5,60	2,00	5 000	Ago1	2,97	3,13	2,80
[truncated: 17 more columns]
